# Supplementary material for: Do sex hormones confound or mediate the effect of chronotype on breast and prostate cancer? A Mendelian randomization study
Source: PLoS Genet. 2022 Jan 21;18(1):e1009887. doi: 10.1371/journal.pgen.1009887 (PMC8809575; doi:10.1371/journal.pgen.1009887)
Supplement: S1 Data — Table A: Table of Female exposures used in main MR analyses. Table B: Table of Male exposures used in main MR analyses. Table C: Table of heterogeneity and instrument strength for morning-preference chronotype instruments. Table D: Table of results for morning-preference chronotype effect on breast and prostate cancer. Table E: Table of results for Radial MR analyses for morning-preference chronotype on breast cancer risk. Table F: Table of results for morning-preference chronotype effect on breast and prostate cancer using sex-specific instruments. Table G: Table of heterogeneity and instrument strength for hormone trait instruments. Table H: Table of results for hormone trait effect on breast and prostate cancer. Table I: Table of results for Radial MR analyses for hormone trait effect on breast and prostate cancer risk. Table J: Table of results for hormone trait effect on breast cancer subtypes. Table K: Sensitivity tests for bidirectional MR analyses. Table L: Table of results for Radial MR analyses for morning-preference chronotype and hormone trait bidirectional MR. Table M: Table of results for mvMR analyses. Table N: Table of results for qhet_mvMR analyses. Table O; Table of results for trivariate mvMR including BMI. Table P: Table of results for age at diagnosis for each of the breast cancer subtypes. (XLSX) [file pgen.1009887.s002.xlsx]

## Sheet: Supp. Table A
Table of Female exposures used in main MR analyses
								SNPs removed (LD-clumping)	SNPs removed (Steiger filtering)		SNPs removed (Radial MR)
Exposure	SNP	ALLELE1	ALLELE0	BETA	EAF	SE	PVAL	uvMR analyses	CHR / TT	CHR / BT	uvMR analyses
Chronotype	rs1013987	T	C	-0.0170263	0.404791	0.00376773	4.7e-06	*
	rs10175975	C	T	-0.0242989	0.819386	0.00481632	4.2e-07	*
	rs10237162	T	C	0.0159413	0.72589	0.00413288	0.0001	*
	rs10830107	A	G	0.0124108	0.797213	0.00464414	0.0077	*
	rs10877962	C	T	-0.0123761	0.586437	0.00375744	0.0014	*
	rs10917513	C	T	0.0154094	0.344315	0.00387343	0.00016	*
	rs10988239	C	T	0.0195594	0.487457	0.0037457	2.1e-07	*
	rs111261826	A	C	-0.0178181	0.679394	0.00394505	7.8e-06	*
	rs11152350	A	C	-0.0162215	0.470195	0.00369597	9.2e-06	*
	rs11165655	G	A	0.016465	0.475433	0.00369106	7.5e-06	*
	rs111867612	C	A	0.0224934	0.895349	0.00606719	0.00014	*
	rs113851554	G	T	0.0346373	0.942663	0.00821058	1.2e-05	*
	rs115073088	A	G	-0.058197	0.97666	0.0123244	2.1e-06	*
	rs11597421	G	A	0.0115186	0.49896	0.00375281	0.0026	*
	rs11611435	T	C	0.0156216	0.551226	0.00370494	2.2e-05	*
	rs1163628	A	C	-0.0167826	0.857442	0.00526107	0.0014	*
	rs11641239	C	T	-0.0177395	0.711368	0.00406475	2.5e-05	*
	rs11677484	G	T	-0.0215113	0.744581	0.0042413	4.6e-07	*
	rs11678584	A	T	-0.018602	0.861363	0.00534225	0.00075	*
	rs11788633	C	G	0.011139	0.653058	0.00387311	0.0044	*
	rs118047999	G	C	-0.0141982	0.750615	0.00426864	0.00053	*
	rs12051	A	G	-0.0124406	0.612069	0.00378805	0.00087	*
	rs12065331	C	T	0.0151487	0.690907	0.00401786	0.00013	*
	rs12140153	G	T	0.0230202	0.905255	0.00644961	0.00023	*
	rs12206814	G	C	-0.0166632	0.508127	0.0037411	7.6e-06	*
	rs12249410	G	T	0.0230277	0.889788	0.00599742	0.00013	*
	rs12298405	C	T	0.0119372	0.673325	0.00392768	0.0029	*
	rs12378543	C	T	0.0125546	0.613442	0.00379611	0.00083	*
	rs12380242	T	C	-0.0152878	0.502176	0.00368198	2.4e-05	*
	rs12436039	T	C	0.0122747	0.882267	0.00578618	0.031	*
	rs12442008	C	T	-0.0140186	0.747261	0.00426428	0.00082	*
	rs12442674	A	C	0.0155568	0.72465	0.00413166	0.00013	*
	rs12445235	G	C	0.012143	0.590119	0.00375657	0.0014	*
	rs12464387	A	G	-0.0147294	0.460119	0.00369612	7e-05	*
	rs12470914	T	A	-0.021677	0.897414	0.00607547	0.00051	*
	rs12600452	G	A	-0.0111424	0.794392	0.00456875	0.013	*
	rs12871550	G	A	-0.0214457	0.678061	0.00393903	3.1e-08	*
	rs12927162	A	G	0.0336353	0.721067	0.00411119	3.1e-16	*
	rs12950382	A	G	0.0115527	0.72498	0.00413772	0.0051	*
	rs13172141	A	T	0.0163279	0.566628	0.00371438	1.2e-05	*
	rs13203140	C	T	0.0126814	0.358707	0.00384118	0.001	*
	rs13377754	T	C	0.030794	0.612366	0.00378117	4.6e-16	*
	rs13414393	T	C	-0.0150188	0.540593	0.0036995	3.3e-05	*
	rs139911	C	T	0.0266717	0.423256	0.00374425	1.8e-12	*
	rs1421085	T	C	-0.0301337	0.598789	0.0037616	2.1e-15	*
	rs1449403	G	A	-0.0190545	0.87642	0.00558727	0.0003	*
	rs1474754	A	G	-0.0104053	0.268116	0.00417219	0.014	*
	rs1559253	G	A	-0.0118722	0.642895	0.00387265	0.0032	*
	rs17007397	C	G	0.0107279	0.576307	0.00373144	0.0037	*
	rs17396357	C	T	-0.00869144	0.620211	0.00379906	0.016	*
	rs17455138	T	C	0.0122732	0.765478	0.00437515	0.0051	*
	rs17712705	A	G	-0.00629404	0.330109	0.0039196	0.11	*
	rs1799464	A	G	-0.0151704	0.289703	0.0040695	0.00022	*
	rs1811899	T	C	-0.0104993	0.78979	0.00454793	0.025	*
	rs184033703	G	A	-0.0318598	0.942218	0.00791384	4.2e-05	*
	rs1843888	G	A	-0.0277771	0.450213	0.00371061	9.5e-14	*
	rs1931814	A	G	0.0135082	0.477702	0.00368431	0.00024	*
	rs2072413	C	T	0.0148476	0.728238	0.00416301	0.00057	*
	rs2322605	G	A	0.0159911	0.519205	0.00369003	1.3e-05	*
	rs2396719	G	A	-0.0161277	0.752566	0.00428546	0.00016	*
	rs2433634	A	C	-0.0121761	0.718103	0.00409213	0.0032	*
	rs247929	G	C	-0.0217975	0.495008	0.00369043	2.9e-09	*
	rs2506089	T	G	0.0127637	0.569337	0.00371029	0.00063	*
	rs2514214	A	G	0.0184528	0.268376	0.00416205	8.4e-06	*
	rs2550298	C	T	0.01982	0.623087	0.00380595	2.6e-07	*
	rs2580160	A	G	0.0201626	0.55286	0.00374694	7.8e-08	*
	rs2593487	G	A	0.0162556	0.659687	0.00389988	4.4e-05	*
	rs2706762	C	T	0.0242211	0.85007	0.00515013	1.9e-06	*
	rs28459838	T	C	0.0150896	0.233788	0.00438104	0.00063	*
	rs2901796	A	G	0.0132844	0.396085	0.00377567	0.00032	*
	rs295268	T	C	-0.0222686	0.743865	0.00422647	8.1e-08	*
	rs2978382	T	C	0.0170884	0.589997	0.00376657	7.7e-06	*
	rs301218	G	A	0.0142767	0.609239	0.00376341	0.00015	*
	rs3138490	T	A	-0.00873786	0.483974	0.00371734	0.024	*
	rs35524253	G	A	-0.0142101	0.64302	0.0038541	0.00014	*
	rs36055559	G	A	0.0262173	0.826377	0.00509254	2.4e-07	*
	rs3743794	G	A	0.0159116	0.394448	0.00378712	1.6e-05	*
	rs3782860	C	T	-0.0157708	0.451453	0.00370785	2.5e-05	*
	rs3796618	T	A	0.0134721	0.469141	0.00369399	0.00021	*
	rs3807651	A	T	0.016943	0.491394	0.00370046	7.4e-06	*
	rs3808964	G	T	-0.00988827	0.365287	0.00383377	0.012	*
	rs3857599	C	A	-0.0215848	0.836856	0.00498523	2.6e-05	*
	rs3867239	G	A	-0.0136002	0.621303	0.00381065	0.00033	*
	rs3923809	A	G	-0.012216	0.697144	0.00400434	0.0029	*
	rs3955311	C	T	-0.0202478	0.849507	0.00516965	8.6e-05	*
	rs412000	G	C	0.0191935	0.443291	0.00371313	2.1e-07	*
	rs4121878	G	C	-0.0134675	0.492475	0.00368583	0.00021	*
	rs4236237	C	A	0.0104239	0.402427	0.0037575	0.0052	*
	rs4365329	A	T	-0.015141	0.541802	0.00371029	4.9e-05	*
	rs4550782	G	T	-0.0178998	0.331489	0.00391101	4.5e-06	*
	rs45597035	A	G	-0.0126538	0.653408	0.00390034	0.001	*
	rs465670	C	T	-0.0118859	0.457114	0.00369566	0.0018	*
	rs4657983	G	A	0.0127691	0.346577	0.00386982	0.00093	*
	rs4672458	C	T	0.0121266	0.526608	0.00368059	0.0011	*
	rs4729854	T	A	0.0302646	0.517257	0.00377098	7.4e-16	*
	rs4761989	C	T	0.01798	0.130743	0.00547	0.0012	*
	rs481214	A	T	0.0125471	0.602084	0.00376328	0.00051	*
	rs4860734	G	A	-0.00958821	0.717062	0.00413204	0.021	*
	rs487722	G	T	-0.016339	0.787814	0.00451292	0.00027	*
	rs4878734	A	T	0.0171595	0.518903	0.00368521	3.9e-06	*
	rs4923541	C	T	-0.0152309	0.490126	0.0036836	6.5e-05	*
	rs5016898	C	T	0.0110329	0.573872	0.00374342	0.0027	*
	rs55846845	G	A	0.0167344	0.477815	0.00369373	5e-06	*
	rs56113850	T	C	-0.00954107	0.421286	0.00373367	0.008	*
	rs58681483	A	G	0.015478	0.922608	0.00690147	0.023	*
	rs6047481	A	T	0.0102366	0.672205	0.00394094	0.011	*
	rs61875203	C	T	-0.0169937	0.722947	0.00411781	5.5e-05	*
	rs621421	T	C	-0.0218815	0.620807	0.00380253	7.6e-09	*
	rs62479736	T	G	0.0139535	0.293484	0.00404663	0.00044	*
	rs6560218	C	T	0.0163062	0.483134	0.0037252	1.6e-05	*
	rs6573308	C	T	-0.0133364	0.613104	0.00380425	0.00047	*
	rs66507804	T	C	-0.0166361	0.794545	0.00456069	0.00025	*
	rs6665637	G	A	0.0130275	0.718849	0.00418222	0.0012	*
	rs6690292	C	T	0.0106835	0.271811	0.00413149	0.0084	*
	rs6718511	A	G	0.0105903	0.547724	0.0036982	0.0049	*
	rs6816922	C	A	0.013592	0.464183	0.00370584	0.00019	*
	rs6958557	T	G	0.0109431	0.606245	0.00376531	0.0042	*
	rs6968240	C	A	-0.00808794	0.5715	0.00374427	0.036	*
	rs6988733	C	T	-0.0134358	0.652862	0.00387063	0.00054	*
	rs711098	A	C	0.0120876	0.402819	0.00376856	0.0012	*
	rs71523448	G	C	0.0285052	0.921131	0.00694446	5e-05	*
	rs7225002	A	G	-0.0114521	0.58435	0.00374639	0.0031	*
	rs7248205	C	T	-0.0168401	0.398392	0.00377765	4.5e-06	*
	rs72790386	G	T	-0.0314947	0.966757	0.0102781	0.0014	*
	rs72841368	A	T	-0.017388	0.812041	0.00472032	0.00033	*
	rs72950188	T	C	0.0211402	0.924267	0.0069574	0.0021	*
	rs72966564	C	T	0.0177983	0.751019	0.00428799	4.5e-05	*
	rs7298532	T	C	0.017273	0.717599	0.00408845	2.3e-05	*
	rs7299922	A	G	0.0160883	0.629841	0.00383749	2.4e-05	*
	rs73026775	G	A	0.0248199	0.871857	0.00571678	1.3e-05	*
	rs7304278	A	G	-0.0217855	0.275159	0.00414324	2.3e-07	*
	rs75120545	C	T	-0.0499805	0.969849	0.0113662	1.1e-05	*
	rs766406	G	T	0.0110698	0.366012	0.0038201	0.0036	*
	rs77248969	G	A	0.0228155	0.910024	0.00643397	0.00032	*
	rs78580841	C	T	-0.0365647	0.928526	0.00733785	5.9e-07	*
	rs7943634	C	T	0.0156069	0.691234	0.00399217	6.5e-05	*
	rs7959983	T	C	-0.0200237	0.596475	0.0037448	6.3e-08	*
	rs80097534	G	T	0.0257836	0.901085	0.0062322	4.8e-05	*
	rs8072058	T	A	0.0168702	0.218403	0.00446546	0.00014	*
	rs848552	C	G	-0.0169083	0.472651	0.00367726	4.9e-06	*
	rs909757	T	C	0.00994947	0.631043	0.00380992	0.0076	*
	rs9347926	A	T	0.016547	0.445971	0.00369571	7.2e-06	*
	rs9394154	C	G	-0.0184679	0.430189	0.00372153	5.3e-07	*
	rs9465253	C	T	-0.0187655	0.721148	0.00412077	3.2e-06	*
	rs9496623	A	G	-0.0147147	0.738586	0.00433152	0.00084	*
	rs9571526	T	G	-0.0158323	0.769707	0.00437842	0.00019	*
	rs9611597	A	T	0.02517	0.838392	0.00505396	6.8e-07	*
	rs9664044	C	T	0.0150755	0.767246	0.00436331	0.00057	*
	rs9817910	G	A	0.0104934	0.435399	0.00371026	0.0039	*
	rs9950528	A	G	-0.0119279	0.651077	0.0039077	0.002	*
	rs9956387	A	T	-0.0176157	0.496773	0.00369791	1.9e-06	*
	rs10058356	C	T	0.0152061	0.301253	0.00402509	0.00018
	rs10109566	A	G	-0.0181963	0.491754	0.00369977	2e-06
	rs10254050	C	G	-0.0228746	0.186747	0.00472498	1.9e-06
	rs1025601	C	T	0.0131925	0.614594	0.00384138	0.0006
	rs10402849	C	T	-0.0241342	0.798421	0.0046063	1.3e-07
	rs10520176	T	C	0.0222647	0.502199	0.00368523	9.2e-10
	rs1061032	T	G	0.0430953	0.0886004	0.00653828	4.4e-11
	rs1064213	G	A	-0.0213446	0.521392	0.00368581	5.5e-09
	rs10742179	A	G	0.0182483	0.259594	0.00420079	1.4e-05
	rs10759208	T	C	-0.0178605	0.608469	0.00379238	3.6e-06
	rs10762434	G	C	-0.0167608	0.223327	0.00441767	0.00011
	rs10818834	T	C	0.0249674	0.733786	0.00418281	3.4e-09
	rs10832648	C	A	0.0222938	0.804115	0.00464941	1.2e-06
	rs10838687	T	G	0.015533	0.790158	0.00452323	0.0005
	rs10916892	T	C	-0.018157	0.623513	0.00381433	1.1e-06
	rs10951325	T	C	0.0267197	0.630356	0.0038419	3.1e-12
	rs11032362	G	A	-0.0402211	0.909313	0.00641213	2.7e-10
	rs11102807	A	G	-0.0112036	0.537738	0.00370973	0.0016
	rs11154718	T	C	-0.0134432	0.42842	0.00373132	0.00027
	rs11200159	C	A	0.0165496	0.345658	0.00387846	1.8e-05
	rs11208844	G	A	0.0291474	0.861859	0.00533513	5.5e-08
	rs113161209	G	A	-0.0275087	0.929226	0.00727863	0.00014
	rs1144566	T	C	0.119435	0.0298517	0.010791	7.2e-29
	rs114848860	A	T	-0.0578231	0.97566	0.0119874	2e-06
	rs11545787	G	A	0.0221082	0.749535	0.00430206	3.9e-07
	rs11588913	G	A	0.0163124	0.601206	0.00375529	1.9e-05
	rs1163238	G	A	0.0170967	0.605443	0.00377401	4.1e-06
	rs11670534	C	T	0.0221682	0.834755	0.00497293	7.2e-06
	rs11681299	C	T	-0.012423	0.712706	0.00406181	0.0018				*
	rs11845599	A	G	-0.0135142	0.635139	0.00386466	0.00053
	rs12040629	G	A	-0.0433453	0.839294	0.00500561	6.1e-18
	rs12195792	T	A	-0.0108835	0.731539	0.00415427	0.0074
	rs1221502	A	C	0.0190768	0.737691	0.0041804	4.2e-06
	rs12518401	G	A	0.0131712	0.612327	0.00390244	0.00069
	rs12631477	T	C	0.0178549	0.799958	0.00460994	7.2e-05
	rs12636669	C	T	-0.0382149	0.918173	0.00682122	4.1e-08			*
	rs12771973	G	A	0.0137724	0.746781	0.00423856	0.0011
	rs1278402	A	G	0.00857052	0.733057	0.00417516	0.034
	rs12808544	C	A	0.0167383	0.760024	0.00431748	0.0001			*
	rs12969848	C	T	-0.0247237	0.470014	0.00370805	6.2e-11
	rs13004345	C	T	0.0108134	0.347258	0.00386009	0.0051			*
	rs13011556	C	G	-0.0260349	0.761834	0.00433499	4.9e-09
	rs13065394	G	T	0.0190099	0.711843	0.00406105	4e-06
	rs1398346	C	T	-0.0178516	0.129344	0.00550593	0.0015
	rs1468945	G	A	0.0200053	0.213997	0.00448806	5.4e-06
	rs149611468	T	C	0.109072	0.988095	0.0172923	4e-10
	rs1502249	A	G	0.0112669	0.524143	0.00369663	0.0019
	rs1508608	A	G	0.0124182	0.321234	0.00394553	0.0026
	rs1599374	G	A	-0.0159999	0.487575	0.00370903	1.9e-05
	rs16939162	A	G	0.0225521	0.830529	0.00491202	5e-06				*
	rs17140201	G	A	0.0240831	0.825947	0.00497123	1.6e-06
	rs17302081	T	C	0.0171086	0.441674	0.00370508	5.4e-06
	rs1737893	C	T	0.0140529	0.618445	0.00382093	0.00043
	rs17448682	C	T	-0.0220822	0.768059	0.00436377	2.3e-07
	rs17575798	G	A	0.0234245	0.806042	0.00464208	3.2e-07
	rs17577073	A	C	0.0130682	0.565978	0.003747	0.00041
	rs17604349	G	A	0.025667	0.820038	0.00480566	1.7e-07
	rs1788784	A	G	-0.0105391	0.342826	0.00388755	0.0052
	rs1800828	C	G	0.0182422	0.746422	0.00423263	2.3e-05
	rs187028	A	T	-0.0151547	0.316767	0.00397099	0.00017
	rs1871729	A	G	-0.0143572	0.682986	0.00394812	0.00019
	rs1873958	G	A	-0.0149135	0.593468	0.00377876	5.8e-05
	rs1886205	C	A	-0.0172309	0.239878	0.00433258	4.5e-05
	rs2011528	C	T	0.0256001	0.169189	0.00491807	1.2e-07
	rs2050185	G	A	-0.0146316	0.372649	0.00382765	0.00013
	rs2072727	T	C	0.0156401	0.436337	0.00372286	3e-05
	rs2166559	T	C	-0.0238759	0.860039	0.00530789	3.5e-06
	rs2298117	T	C	-0.0144288	0.45136	0.0037026	0.00012
	rs2304467	C	G	-0.011924	0.600769	0.00378674	0.0011
	rs2362775	T	C	-0.0152181	0.526931	0.00370636	6.1e-05
	rs2396004	A	G	0.0177728	0.432815	0.00371144	1.6e-06		*	*
	rs2648721	T	G	-0.0159925	0.701586	0.00402488	7.8e-05
	rs2653349	A	G	0.0412105	0.215119	0.00448423	4.3e-20
	rs2737245	G	T	-0.0214648	0.719126	0.00411527	3.1e-07
	rs28380327	A	T	0.0194403	0.628707	0.00380638	4.9e-07
	rs2844016	T	C	0.0142321	0.298643	0.00403627	0.00048
	rs28458909	C	T	0.0513249	0.875737	0.00557856	1.8e-20
	rs2850979	C	T	0.0180782	0.23949	0.00432689	2.5e-05
	rs2878172	A	G	-0.0126744	0.566124	0.00374346	0.0011
	rs2881955	C	T	-0.0170441	0.72137	0.00411255	3.2e-05
	rs2916148	G	A	-0.010567	0.544243	0.00375124	0.004
	rs2944831	G	A	-0.0152861	0.701247	0.00404763	0.00024
	rs2979139	A	G	-0.0168715	0.503737	0.00369067	5.6e-06
	rs308521	T	C	0.0207955	0.60266	0.0037785	2.3e-08
	rs3100052	A	G	0.0142038	0.386774	0.00378313	0.0002		*
	rs34054660	A	G	0.0109921	0.573234	0.00372731	0.0036
	rs34329963	C	T	0.0279487	0.886403	0.00582349	1.1e-06
	rs34509802	G	A	-0.0146313	0.82104	0.00479323	0.0018
	rs34967119	G	A	-0.0124043	0.499188	0.00368165	0.00084
	rs35346733	G	A	0.0180461	0.80578	0.00468229	0.00011
	rs359248	T	G	-0.0182775	0.448197	0.00371601	1.3e-06
	rs3760381	G	A	-0.0148591	0.74908	0.00427034	0.00043
	rs3815983	C	T	0.0157638	0.640034	0.00387721	4.4e-05
	rs3850174	T	A	0.0185186	0.743077	0.0042509	1.2e-05
	rs4027217	C	A	0.0173438	0.788823	0.0045025	8.2e-05
	rs42210	G	C	0.0232941	0.288223	0.00408857	1.2e-08
	rs4241964	T	G	-0.0210821	0.52441	0.00370807	1.7e-08
	rs4269995	C	T	0.0224887	0.747922	0.0042387	1.6e-07
	rs4419127	A	G	0.0233276	0.66419	0.00391444	1.4e-09
	rs4535583	C	T	-0.0181495	0.303628	0.00400142	1e-05
	rs4550384	T	G	0.0141086	0.753947	0.00428864	0.0011
	rs4666682	G	A	0.0200852	0.823839	0.00482125	2.8e-05
	rs4690085	A	G	-0.0206718	0.529326	0.00368743	3.6e-08
	rs4698678	C	G	0.0108671	0.281864	0.0040951	0.0082
	rs4775086	G	A	0.0157891	0.761806	0.00433706	0.00023
	rs4785296	G	C	-0.0133978	0.769039	0.0043688	0.0025
	rs4800998	T	A	-0.0166862	0.81421	0.00475184	0.00048
	rs4804951	A	G	0.017697	0.330179	0.00394205	7.4e-06
	rs486416	G	A	0.0205457	0.36641	0.00380847	8.5e-08			*
	rs4903203	A	G	0.0129436	0.32129	0.00395062	0.00088
	rs4936290	A	C	-0.0218694	0.649766	0.0038813	3.2e-08
	rs495593	G	A	-0.018003	0.257062	0.00422279	2.3e-05
	rs497338	C	T	-0.0103577	0.718638	0.00409797	0.013			*
	rs555784	T	A	0.0138185	0.616195	0.00379628	0.00022
	rs57236847	C	G	0.0119809	0.603056	0.00377251	0.002
	rs58876439	G	A	-0.0210302	0.930588	0.00726054	0.0032
	rs59986227	C	G	-0.0199504	0.742849	0.00425763	2.2e-06
	rs6007594	G	A	0.0221474	0.741422	0.00419566	1.5e-07
	rs60616179	A	G	0.0325562	0.944749	0.00812263	4.3e-05
	rs6131805	T	G	0.0170242	0.399343	0.00384047	7.9e-06
	rs6131942	A	G	-0.0229083	0.419283	0.00375042	1.3e-09
	rs61773390	G	T	-0.0405092	0.803965	0.00463124	3e-18
	rs61990287	C	A	-0.0104184	0.717135	0.00410584	0.0096
	rs62082402	G	T	-0.0279212	0.809041	0.00469762	1.4e-09
	rs62124718	A	G	-0.0227159	0.894152	0.00598731	0.00012
	rs62182135	C	A	0.0161911	0.667482	0.00390609	4.6e-05
	rs62465218	C	A	0.0175009	0.851561	0.00518631	0.00073
	rs62553781	C	T	0.0546652	0.965198	0.0100768	6.8e-08
	rs6429233	G	A	-0.0110582	0.547121	0.00370726	0.0028
	rs6433478	T	C	-0.0150801	0.455374	0.003717	3.8e-05
	rs6440833	G	A	-0.012268	0.537362	0.00370703	0.0011
	rs6468316	C	T	0.0154758	0.524992	0.00368888	2.6e-05
	rs6477309	C	T	-0.0167378	0.334138	0.00392555	2e-05
	rs6544906	A	C	0.0154745	0.565169	0.00371449	3.3e-05
	rs662094	G	A	-0.0122995	0.505458	0.00368578	0.0011
	rs66617308	T	C	0.0123682	0.670722	0.00392153	0.0012
	rs6727752	G	A	-0.018337	0.626643	0.00380098	2.1e-06
	rs6794796	A	G	0.0153759	0.286835	0.00406584	0.00017
	rs67988891	C	G	-0.0226672	0.681164	0.00395778	8.6e-09
	rs6838677	A	C	-0.0125214	0.669349	0.00391669	0.0015
	rs6846730	C	T	0.021376	0.767387	0.0043539	4.6e-07
	rs695459	C	T	0.0149749	0.610683	0.00378618	6.6e-05
	rs6967481	C	T	-0.0163561	0.503323	0.00369667	4.2e-06
	rs6993892	T	C	-0.025088	0.608027	0.00377792	3.9e-11
	rs7006885	G	A	-0.0157702	0.711496	0.00407409	0.00014
	rs710284	T	C	0.0144477	0.584478	0.00374413	0.00014		*	*
	rs7111582	G	A	0.0299508	0.104195	0.00607314	9.8e-07
	rs7143933	T	G	0.00849162	0.263371	0.00418591	0.039
	rs7203707	C	A	0.0173177	0.483331	0.00370005	2.7e-06
	rs72720396	A	G	-0.0272232	0.770306	0.00437324	5.5e-10
	rs72729847	T	C	-0.0152901	0.803615	0.00463793	0.00088
	rs72773411	G	A	-0.0176416	0.839835	0.00504514	0.00036		*	*
	rs72796401	T	A	-0.0241514	0.811273	0.00470252	1.2e-07
	rs72829706	A	G	0.0527404	0.9604	0.00948589	2.6e-08
	rs73050286	T	C	0.0195994	0.783806	0.00447059	1.1e-05
	rs7429614	G	T	-0.0176367	0.582467	0.00373292	1.8e-06
	rs74357745	A	G	0.0275743	0.87892	0.00565175	1.4e-06
	rs747003	T	C	0.0158461	0.606864	0.00377812	3.7e-05
	rs7602499	C	T	-0.0106986	0.654649	0.00388688	0.0095
	rs76064513	C	T	-0.0141568	0.871324	0.00556647	0.01
	rs7626335	A	C	-0.0115781	0.329545	0.00393104	0.0026				*
	rs7649164	T	G	0.01279	0.580169	0.00380578	0.00098
	rs76518095	C	T	-0.0217191	0.922418	0.00695067	0.0019
	rs7700110	G	A	-0.0114804	0.741351	0.0042045	0.0046
	rs7701529	A	T	-0.0144185	0.237837	0.0043545	0.00088
	rs7721608	G	T	-0.0117385	0.535478	0.00369306	0.0017
	rs7735794	G	A	-0.0230058	0.776243	0.00466982	9.5e-07
	rs77960	G	A	-0.0180471	0.67207	0.00392906	3.7e-06
	rs7845620	A	C	-0.0209321	0.834937	0.0049643	2.8e-05
	rs7900191	C	T	0.0152112	0.604066	0.00378138	6.6e-05
	rs7975791	C	T	-0.0380463	0.960531	0.00944669	2.6e-05
	rs80271258	C	T	0.0641532	0.912705	0.00652908	9.8e-23
	rs8044054	C	T	-0.0217928	0.611025	0.0037809	1.3e-08
	rs812925	C	G	-0.0208623	0.649689	0.00385246	5.4e-08
	rs9348050	T	C	0.0180506	0.488745	0.00369329	4.8e-07
	rs9381812	A	G	-0.022583	0.703834	0.00403938	2.3e-08
	rs938836	G	A	0.0118478	0.534187	0.00369578	0.0015
	rs9416744	A	C	0.0222888	0.256261	0.00422425	1.7e-07
	rs9436119	G	A	-0.0240666	0.60535	0.00375578	1.5e-10
	rs9476310	C	T	-0.0123506	0.48956	0.00368951	0.00086
	rs9479402	T	C	-0.135595	0.989581	0.0181138	2.9e-14
	rs9558942	T	C	-0.00924163	0.673515	0.00392654	0.019		*	*
	rs9573980	A	G	0.0867364	0.966247	0.0102121	3.7e-17
	rs9597241	A	C	0.0282768	0.811214	0.00473975	2.2e-09
	rs962961	C	T	0.018243	0.671957	0.00393173	4.3e-06
	rs9636202	G	A	0.0213441	0.733139	0.00418687	2.8e-07
	rs975025	C	T	0.0386458	0.922515	0.00686766	1.5e-08
	rs9836621	C	T	0.0129874	0.480873	0.00368826	0.0007
	rs9964420	C	A	0.0325126	0.696235	0.0040291	1.1e-15
	rs9997394	G	A	0.0136673	0.708967	0.00405952	0.001
Chronotype (instrument from female-only GWAS)	rs17374439	C	T	-0.0405927	0.80374	0.00462857	2.6e-18
	rs7547493	A	G	-0.0422504	0.822028	0.00480778	1.3e-18
	rs72720396	A	G	-0.0272232	0.770306	0.00437324	5.5e-10
	rs3737240	C	T	-0.0248664	0.604434	0.00375485	3.8e-11
	rs4652374	G	A	-0.0224608	0.316756	0.00395025	1.2e-08
	rs1144566	T	C	0.119435	0.0298517	0.010791	7.2e-29
	rs13011556	C	G	-0.0260349	0.761834	0.00433499	4.9e-09
	rs698811	T	C	-0.0304255	0.193706	0.00467341	3.4e-11
	rs10495976	A	T	-0.0219	0.610544	0.003795	5e-09
	rs113774595	G	T	-0.0235251	0.696595	0.00401112	3.2e-09
	rs1584236	G	C	0.0227187	0.587805	0.003735	6.7e-10
	rs1064213	G	A	-0.0213446	0.521392	0.00368581	5.5e-09
	rs111233411	T	G	0.0650532	0.913287	0.00654605	3.6e-23
	rs79243501	C	G	-0.0945791	0.986935	0.0163344	6.3e-09
	rs149611468	T	C	0.109072	0.988095	0.0172923	4e-10
	rs75815271	T	C	-0.0422005	0.925254	0.00705327	2.7e-09
	rs67425923	C	A	0.0294531	0.850841	0.00517037	1.5e-08
	rs11924337	G	C	-0.0240422	0.728059	0.00414418	8.4e-09
	rs12631936	G	A	0.0221095	0.360564	0.00386215	9.4e-09
	rs112898111	G	A	0.0716722	0.978352	0.0126888	1.2e-08
	rs4690085	A	G	-0.0206718	0.529326	0.00368743	3.6e-08
	rs73798847	G	A	0.0710582	0.97947	0.0130361	3.6e-08
	rs4241964	T	G	-0.0210821	0.52441	0.00370807	1.7e-08
	rs72802874	C	T	-0.0235122	0.700932	0.00402526	5.2e-09
	rs42210	G	C	0.0232941	0.288223	0.00408857	1.2e-08
	rs9381809	G	C	-0.0230204	0.710227	0.00406281	1.3e-08
	rs521977	T	G	0.0215044	0.321805	0.00392894	4.6e-08
	rs2653349	A	G	0.0412105	0.215119	0.00448423	4.3e-20
	rs9489047	G	A	-0.0441018	0.935614	0.00750708	1.1e-08
	rs9479402	T	C	-0.135595	0.989581	0.0181138	2.9e-14
	rs17161045	T	C	0.0268243	0.630467	0.00384275	2.5e-12
	rs4394301	A	G	-0.0213173	0.480222	0.00369275	1.1e-08
	rs202157	C	T	0.0281667	0.298505	0.0040296	4.2e-12
	rs4729854	T	A	0.0302646	0.517257	0.00377098	7.4e-16
	rs4526317	T	A	-0.0254111	0.609727	0.00378511	2.4e-11
	rs17716502	C	T	-0.0269524	0.794086	0.00459311	8.9e-09
	rs308521	T	C	0.0207955	0.60266	0.0037785	2.3e-08
	rs146632761	C	T	0.0716427	0.97854	0.0128996	2.9e-08
	rs10818846	T	C	0.0345691	0.878184	0.0056353	1.2e-09
	rs28458909	C	T	0.0513249	0.875737	0.00557856	1.8e-20
	rs11191189	A	G	-0.0224992	0.708588	0.00407042	2.7e-08
	rs177555	T	C	0.0229159	0.673073	0.00393159	3.1e-09
	rs512647	G	C	-0.0205421	0.556581	0.00371093	3.9e-08
	rs1402954	C	T	-0.0402635	0.909413	0.00641768	2.4e-10
	rs35233100	C	T	0.0434888	0.936462	0.00754929	7e-09
	rs4936290	A	C	-0.0218694	0.649766	0.0038813	3.2e-08
	rs12310956	A	G	0.031485	0.632083	0.00382378	2.7e-16
	rs247929	G	C	-0.0217975	0.495008	0.00369043	2.9e-09
	rs2393330	C	T	-0.0284292	0.815522	0.00476093	3.1e-09
	rs9597241	A	C	0.0282768	0.811214	0.00473975	2.2e-09
	rs9573971	A	G	0.0868418	0.966073	0.0101851	2.7e-17
	rs1952923	G	A	0.026937	0.260953	0.00419113	1.2e-10
	rs12927162	A	G	0.0336353	0.721067	0.00411119	3.1e-16
	rs9937053	G	A	-0.0299101	0.578072	0.00373288	1.8e-15
	rs2518022	T	C	0.0445174	0.0835728	0.00664526	2.6e-11
	rs72829933	C	T	-0.0274462	0.831119	0.00494421	2e-08
	rs73325656	C	A	0.0610027	0.968151	0.0105654	6.2e-09
	rs62082401	C	G	-0.0279311	0.809092	0.0046964	1.3e-09
	rs4239386	T	A	0.0234267	0.664319	0.00391399	1.2e-09
	rs12969848	C	T	-0.0247237	0.470014	0.00370805	6.2e-11
	rs9964420	C	A	0.0325126	0.696235	0.0040291	1.1e-15
	rs6131942	A	G	-0.0229083	0.419283	0.00375042	1.3e-09
	rs6001817	G	T	0.0268212	0.401466	0.00376136	1.4e-12
	rs9615099	T	A	0.0237756	0.746228	0.00424203	2.2e-08
Total Testosterone	rs571084788	T	C	0.0243407	0.809277	0.00405111	1.3e-09	*
	rs1278526	A	C	0.0163721	0.524902	0.00315336	3.2e-07	*
	rs7529520	C	G	0.0162427	0.486966	0.00315935	1.4e-07	*
	rs111882448	C	CA	-0.0177728	0.648415	0.00336362	1e-07	*
	rs3032555	T	TCAG	0.0188778	0.341417	0.0033566	8.4e-09	*
	rs58175144	C	CA	-0.016569	0.694835	0.00347787	2.4e-06	*
	rs1870940	G	A	0.0126038	0.730171	0.00356506	0.00021	*
	rs569421885	C	CA	-0.0500187	0.750917	0.00363868	1.2e-44	*
	rs2062479	G	C	-0.0143175	0.475434	0.00318554	1.4e-05	*
	rs17043570	C	T	-0.01869	0.839968	0.00429384	1.6e-05	*
	rs35397738	T	TA	-0.0165696	0.650944	0.003388	8.6e-07	*
	rs3771243	G	A	-0.0263797	0.607408	0.00322605	1.9e-17	*
	rs2374456	C	G	-0.020068	0.414146	0.00320816	4.4e-10	*
	rs7573187	A	T	0.0175651	0.535369	0.00315912	2.9e-08	*
	rs1009360	T	C	-0.00963704	0.580272	0.00319012	0.0025	*
	rs113247979	T	C	0.113101	0.993282	0.0195301	3.7e-09	*
	rs62162863	G	T	0.0123028	0.579275	0.00354617	0.00049	*
	rs10687319	A	AAG	-0.011463	0.519178	0.00315721	0.00021	*
	rs534141419	A	AT	0.0171548	0.625232	0.00326085	5.4e-08	*
	rs13094915	G	C	0.0114672	0.632362	0.00328614	0.00026	*
	rs167096	G	T	-0.0141291	0.739553	0.00359996	4.1e-05	*
	rs71624037	G	GT	0.017208	0.927019	0.00604165	0.0061	*
	rs5855544	T	TG	0.0322958	0.430508	0.00323688	1.8e-23	*
	rs3849653	T	A	-0.0130035	0.457304	0.00316125	3.5e-05	*
	rs200457494	C	CA	-0.0160994	0.786863	0.00396341	1.8e-05	*
	rs60117481	G	GTATAAC	0.0131578	0.356251	0.00327883	4.6e-05	*
	rs1229984	T	C	-0.0225422	0.02601	0.00974959	0.011	*
	rs4586943	C	A	-0.0175859	0.71727	0.00350129	4.7e-07	*
	rs28484580	A	G	-0.0194114	0.776037	0.00432919	5.5e-06	*
	rs749512116	CAGAT	C	0.0182093	0.817571	0.00410767	2.6e-06	*
	rs4431325	C	T	-0.0446778	0.94066	0.00669735	7.8e-12	*
	rs11948639	C	T	-0.011592	0.564922	0.00317163	0.00018	*
	rs34632394	C	CAT	-0.0138212	0.462483	0.00320711	1.2e-05	*
	rs33959428	G	GA	0.0141053	0.329299	0.00341286	1.7e-05	*
	rs267190	G	T	0.0165451	0.579501	0.00318908	2.7e-07	*
	rs2517582	C	T	-0.0193295	0.613139	0.00321981	1.8e-08	*
	rs779008104	AAAACAGATAC	A	0.0205073	0.567795	0.00319261	2.3e-10	*
	rs577721086	T	C	0.0420145	0.951112	0.00738866	8.9e-09	*
	rs287884	T	A	-0.0135237	0.555434	0.00317881	1.3e-05	*
	rs11427441	C	CA	-0.0166165	0.344648	0.0033089	4.7e-07	*
	rs6460528	T	C	0.0103739	0.455459	0.00316067	0.0023	*
	rs17853284	C	T	0.239152	0.995994	0.0248804	1.1e-22	*
	rs62621812	G	A	-0.055883	0.979728	0.0114749	9.1e-07	*
	rs17362923	C	G	-0.0194699	0.809826	0.00402859	9.4e-07	*
	rs56109436	C	G	-0.0192666	0.89992	0.00524966	0.0002	*
	rs199787521	T	TTTA	-0.022628	0.757497	0.00368514	6.2e-10	*
	rs11778724	A	C	-0.0700721	0.986882	0.0146059	1.9e-06	*
	rs1547308	C	T	0.0212406	0.802363	0.00395675	9.8e-08	*
	rs776074878	CA	C	0.0152589	0.692459	0.00368741	1.4e-05	*
	rs494242	C	T	0.0119919	0.659499	0.00331154	0.00021	*
	rs35249079	G	T	-0.0201616	0.468311	0.00315144	9.2e-11	*
	rs10740131	A	T	-0.0243249	0.524503	0.00315042	1.4e-15	*
	rs35199395	G	C	-0.00992211	0.308504	0.00340131	0.0038	*
	rs2147419	G	T	-0.0165568	0.280523	0.00351223	1.4e-06	*
	rs745932882	AG	A	0.0186979	0.549423	0.00317734	1.3e-09	*
	rs10501081	C	G	-0.0160145	0.860802	0.0045681	0.00031	*
	rs35008345	C	T	0.209854	0.994965	0.0221815	8.4e-21	*
	rs312023	G	A	0.0238637	0.474031	0.00316332	2.4e-14	*
	rs171021	C	T	0.0293819	0.705175	0.00345162	3.8e-18	*
	rs56196860	C	A	0.0483475	0.969363	0.00910273	9.3e-08	*
	rs881613	A	G	0.0184167	0.301513	0.00347157	1.6e-07	*
	rs117913411	T	A	0.0408647	0.966724	0.00890151	2e-06	*
	rs35801460	G	A	0.0201032	0.797615	0.00391658	1.8e-07	*
	rs7977247	T	C	0.0105923	0.579047	0.00318602	0.00049	*
	rs35427	T	G	0.0123773	0.618518	0.00331477	0.00011	*
	rs1169289	C	G	-0.0113495	0.557055	0.00318883	0.00043	*
	rs9552597	G	A	-0.0292485	0.807684	0.00399259	1.2e-13	*
	rs59397130	A	G	-0.0437549	0.973285	0.00979425	9.1e-06	*
	rs72731535	G	A	0.0217789	0.823384	0.004125	1.3e-07	*
	rs77432559	C	G	-0.0271969	0.919359	0.00653152	1.6e-05	*
	rs34584018	G	GT	0.011887	0.590693	0.00330306	0.00023	*
	rs72738949	A	T	-0.0110899	0.579522	0.00319367	0.00043	*
	rs12900736	C	T	0.029049	0.831775	0.00419848	2.4e-12	*
	rs2074585	G	A	-0.0142211	0.484048	0.00314	4.1e-06	*
	rs8045779	T	C	0.0212089	0.836885	0.00426285	4.5e-07	*
	rs534645300	A	AT	-0.0232004	0.755015	0.00371513	3.4e-10	*
	rs9898480	T	C	0.014156	0.570002	0.00316948	5.6e-06	*
	rs2270445	A	G	-0.0142656	0.510947	0.00316172	1e-05	*
	rs34557412	A	G	0.103776	0.993076	0.0189794	2.8e-08	*
	rs232159	T	C	-0.0159102	0.648867	0.00331466	3.8e-06	*
	rs532213132	G	GC	-0.014987	0.353482	0.00338515	7.7e-06	*
	rs112367565	C	A	-0.0399917	0.953273	0.00744682	8.8e-08	*
	rs9319895	G	A	-0.0212065	0.48341	0.00326558	2.3e-10	*
	rs12977787	G	A	-0.0145926	0.458107	0.00315172	6.7e-07	*
	rs10686842	T	TAAA	-0.0166728	0.365984	0.00327147	9.4e-08	*
	rs11673591	A	T	0.0269222	0.253915	0.00361847	7.7e-14	*
	rs138983180	G	A	-0.115405	0.994201	0.0207273	1.6e-08	*
	rs774224295	TC	T	-0.0134466	0.31703	0.00350225	0.00013	*
	rs2879910	T	C	-0.0122455	0.518057	0.00318531	7.5e-05	*
	rs1883711	G	C	0.0357554	0.968753	0.00918481	0.0002	*
	rs6127099	A	T	0.0107138	0.721589	0.00359028	0.0018	*
	rs74652944	T	C	-0.147473	0.991506	0.0174307	3.3e-17	*
	rs12628709	A	G	-0.0184878	0.88966	0.00503513	0.00019	*
	rs5751229	G	A	-0.016822	0.769932	0.00377099	1.1e-05	*
	rs7291444	T	G	0.0266278	0.853221	0.00444463	1.1e-09	*
	rs12837203	G	A	0.0161494	0.676482	0.00337657	1.6e-06	*
	rs7884765	C	T	-0.018292	0.605153	0.00322794	1.2e-08	*
	rs67596711	T	G	0.0365078	0.501915	0.00314149	8.5e-32	*
	rs10108398	A	G	-0.011227	0.721342	0.00353632	0.0017
	rs10147094	A	G	0.0160352	0.614954	0.00326455	6.3e-07
	rs10168169	C	T	-0.0256661	0.187309	0.00409473	3.9e-10
	rs1032388	T	C	-0.051869	0.218294	0.00380702	5.8e-43
	rs10799713	G	C	0.0215226	0.213834	0.00382989	7.6e-09
	rs10817260	C	T	0.0376605	0.810667	0.00409337	3.3e-21
	rs10821415	C	A	0.00939642	0.579328	0.0031823	0.0033
	rs10865479	C	T	-0.017384	0.284283	0.0034904	4.6e-07
	rs10910476	C	T	0.0113669	0.446474	0.00317359	0.00023
	rs11024458	A	G	0.0138688	0.73055	0.00355157	9.2e-05
	rs11031005	T	C	-0.0273306	0.856416	0.00450042	4.8e-10				*
	rs11125180	T	A	-0.0306326	0.0917357	0.00542984	5.3e-09
	rs111328885	C	A	0.027337	0.879362	0.0048164	5.3e-09
	rs11191421	C	G	0.0329789	0.75988	0.00367898	1.2e-19
	rs11191801	A	C	0.017711	0.708618	0.00345448	1.4e-07
	rs1119208	C	T	0.0260057	0.65077	0.00330484	1.5e-15
	rs11235688	G	A	0.0176198	0.584773	0.00319927	2.4e-08
	rs112635299	G	T	0.058106	0.979724	0.0111794	2.2e-07
	rs112694713	A	G	0.0846645	0.986909	0.0141388	3.9e-09
	rs11638521	T	C	0.0484476	0.352135	0.00329282	2.5e-50
	rs11697333	C	T	-0.0143103	0.323655	0.00340096	1.9e-05				*
	rs1171617	G	T	-0.041289	0.229653	0.00373885	4.1e-29
	rs117327231	C	A	-0.144653	0.976285	0.0103323	1.1e-46
	rs11774829	T	A	-0.0466002	0.8981	0.00525458	1.7e-19
	rs11782259	A	G	0.024956	0.911544	0.00553852	9e-06
	rs11892043	A	G	0.0245709	0.729082	0.00353304	3.8e-12				*
	rs12078363	T	C	0.0193141	0.682433	0.00338344	3.7e-09
	rs1214761	A	G	-0.0324657	0.32095	0.0033676	7.1e-23
	rs12185851	T	C	-0.0146833	0.769063	0.00374075	5.8e-05
	rs1242518	C	T	-0.0139733	0.253708	0.00361283	7.7e-05		*
	rs12436785	T	C	-0.0290759	0.580758	0.00318676	1.8e-19
	rs12564492	G	A	-0.0217675	0.297181	0.00343298	2e-10
	rs1260326	T	C	-0.0280491	0.391761	0.00321756	1.8e-18
	rs12658172	G	C	0.0416447	0.843228	0.00438517	2e-21
	rs12683780	A	C	0.0274871	0.669726	0.00343951	1e-15
	rs12708515	G	C	0.0188037	0.365753	0.00327602	1.2e-08
	rs1314911	A	G	0.0252311	0.858805	0.00451486	2.9e-08				*
	rs13153019	T	C	-0.0229443	0.749606	0.00365609	9.5e-11
	rs13184921	T	C	0.0187789	0.755314	0.00369267	1.3e-07
	rs13229619	G	A	-0.0436772	0.869015	0.00464979	1.1e-21
	rs13269725	A	G	0.0242273	0.922332	0.00587857	4.8e-05
	rs1660322	T	C	0.01549	0.688597	0.00339986	2e-06
	rs17053931	G	A	-0.0195874	0.800018	0.00393203	1.4e-06
	rs17201704	T	C	0.0402704	0.859132	0.00455805	7.5e-19
	rs17245822	A	C	-0.0227913	0.625514	0.00328154	3.3e-12
	rs17764067	G	A	0.0173803	0.781876	0.00385696	2.2e-06
	rs184265581	G	C	-0.113127	0.98645	0.0135887	1.2e-17
	rs1872930	C	T	-0.042855	0.205413	0.0038951	1e-28
	rs187370584	A	G	0.0347367	0.987207	0.0141861	0.019
	rs1939769	A	G	0.0728119	0.067595	0.00629703	8.1e-32
	rs2011425	T	G	0.0320551	0.92061	0.00584376	2.7e-08
	rs2113944	C	T	-0.0170443	0.77561	0.0037974	4.7e-06
	rs2186945	C	T	0.0139777	0.16324	0.00428158	0.0022
	rs2344744	T	G	-0.0175729	0.582477	0.00317656	4.2e-08
	rs2473140	T	C	-0.0244881	0.908377	0.00545915	1.1e-05
	rs2608652	C	T	-0.0157587	0.474199	0.00314739	1.3e-06
	rs2824138	C	T	0.0223328	0.184333	0.00405758	2e-08
	rs28421540	C	A	-0.0201198	0.283783	0.00350889	5.1e-09
	rs28612846	G	A	0.0135462	0.743154	0.00359907	0.00012
	rs2903385	G	A	-0.0219185	0.512569	0.00315076	3.6e-12				*
	rs3136354	C	T	0.0183011	0.500594	0.00315152	3.5e-09
	rs34163044	C	A	-0.00965903	0.578148	0.00320368	0.0013
	rs34269793	T	C	-0.051304	0.946911	0.00702962	6e-14
	rs34931250	C	T	0.0440774	0.941021	0.00667115	3.3e-11
	rs36032941	C	A	0.0555401	0.707638	0.00349001	7.2e-57
	rs36088520	C	T	-0.0250582	0.894494	0.00515141	9.3e-07
	rs371162363	G	A	0.0294113	0.904822	0.00564753	1.7e-07
	rs3776299	G	A	0.016746	0.550681	0.00316635	7.1e-08
	rs4067	A	G	-0.0142512	0.144104	0.0044759	0.0011
	rs4149056	T	C	-0.0267818	0.847299	0.00436998	5.6e-10
	rs4245930	G	A	0.0234395	0.368899	0.00325418	2e-13
	rs4294422	G	A	0.0176668	0.359935	0.00326358	8.3e-08
	rs437115	T	C	0.0201742	0.566664	0.00319333	3.2e-10
	rs440150	G	A	0.0226111	0.0938872	0.00542374	3.2e-05
	rs4453027	G	T	0.0187358	0.575609	0.0032145	3e-09
	rs4464040	C	T	0.0405937	0.851804	0.00443873	2.5e-20
	rs45446698	T	G	0.312449	0.963524	0.0083647	1e-200
	rs4632729	A	G	0.0255118	0.545902	0.00315407	2.2e-16
	rs4736359	T	G	0.0357763	0.443216	0.00315667	6.1e-30
	rs4804181	C	A	0.0343441	0.222517	0.00382471	6.7e-20
	rs4820829	C	T	0.0500215	0.976622	0.0104269	1.2e-06
	rs487624	C	A	0.0183163	0.569323	0.00316815	2.8e-09
	rs4943729	C	A	-0.0151066	0.48007	0.00314361	2.2e-06
	rs4961485	T	C	0.0203048	0.934726	0.00636059	0.0018
	rs505237	A	G	-0.0180945	0.384035	0.00323481	1.4e-08
	rs58072681	T	C	-0.0895985	0.927516	0.00609963	9.9e-51
	rs58723250	C	T	-0.0208903	0.798308	0.0039274	1.1e-07
	rs590097	T	G	-0.0474651	0.350713	0.0032978	3.8e-48
	rs59741822	G	A	0.0296362	0.921311	0.00581204	6.6e-08
	rs6008259	G	A	0.0288927	0.82248	0.00411974	1.1e-12
	rs6020423	C	T	0.0318964	0.762087	0.00369335	6.7e-19
	rs6100174	T	C	-0.0151887	0.373551	0.00324838	7.7e-07
	rs61237993	G	A	-0.036618	0.870675	0.00468973	4.6e-16
	rs61661087	T	C	-0.0226898	0.473738	0.00315123	9.4e-13
	rs61987429	C	T	0.0116911	0.652074	0.00332327	0.00023
	rs62059839	C	T	-0.0252898	0.738906	0.00358734	8.3e-13
	rs62231822	C	T	0.0448824	0.903386	0.00534491	2.8e-17
	rs6684361	T	C	-0.0611607	0.687911	0.00340885	7.7e-75
	rs674486	T	C	-0.0155342	0.648191	0.00329834	1.7e-06
	rs6904345	T	C	0.0110146	0.635618	0.00327416	0.00067
	rs6997799	A	C	-0.019028	0.765349	0.0037338	1.9e-07
	rs7256920	G	A	0.0138586	0.516644	0.00316657	1.5e-05
	rs72660136	T	C	0.0529788	0.966883	0.00878244	2.1e-09
	rs72693130	G	A	-0.0276608	0.936335	0.00660073	2.1e-05
	rs7342537	A	G	-0.0871654	0.981401	0.011695	1.9e-14
	rs7519368	T	A	0.0227425	0.729876	0.00354069	1.1e-10
	rs75217853	G	A	-0.0326709	0.90211	0.00532315	5.2e-10
	rs75287599	C	T	-0.036683	0.921953	0.00587387	1.4e-10
	rs7530117	T	C	0.016307	0.370713	0.00330807	5.2e-07
	rs7575635	C	T	0.0323923	0.806072	0.0039782	1.2e-16
	rs75848431	C	T	-0.0221757	0.846851	0.00437836	1.2e-07
	rs7618363	C	G	0.0305355	0.84259	0.00432142	2e-12
	rs76299412	G	A	-0.022074	0.846736	0.00440017	7.8e-07
	rs7633673	G	A	0.0212506	0.594603	0.00319504	2e-11
	rs76830943	T	C	0.0208279	0.833656	0.00423693	1.1e-06
	rs77822621	C	T	-0.0446695	0.957588	0.00784146	7.6e-09
	rs784420	A	G	-0.0276032	0.707975	0.00345106	1e-16
	rs8044588	C	G	0.0247964	0.0883635	0.00553327	6.7e-06
	rs8111359	C	T	0.0610807	0.906528	0.0054744	4.5e-29
	rs8126001	C	T	-0.015547	0.508647	0.00315748	2.1e-06				*
	rs8184986	A	T	0.021674	0.865981	0.00465446	2.9e-06
	rs837493	G	A	0.014037	0.452894	0.00316354	3.4e-06
	rs873779	C	T	0.0144729	0.372214	0.00325168	3.5e-06
	rs9457466	A	T	0.0114097	0.3667	0.00325565	0.00014
	rs9506725	T	C	0.0457343	0.634582	0.00326481	1.5e-44
	rs9599996	T	G	0.0179544	0.599268	0.00322886	1.7e-08
	rs9638084	A	G	-0.0217487	0.394891	0.00320661	7.5e-12
	rs9687846	G	A	0.0226471	0.800918	0.00393367	1.9e-08
	rs9832502	G	A	-0.0150455	0.750827	0.00364292	2.8e-05
	rs9850919	C	T	0.0206766	0.404923	0.00320547	6e-11
Bioavailable Testosterone	rs529143892	C	CA	0.027835	0.643347	0.00350918	1e-15	*
	rs2391139	T	G	0.0303494	0.201325	0.00409621	3.6e-14	*
	rs7418101	G	A	0.0155805	0.623053	0.00338353	3.3e-06	*
	rs2282248	C	T	-0.0173567	0.673167	0.00351342	1.1e-06	*
	rs549035841	C	CT	0.022199	0.71	0.00376033	4.7e-09	*
	rs13030651	G	A	0.0206648	0.449185	0.00331178	4e-10	*
	rs13430258	G	T	0.0188576	0.535235	0.00330274	1.6e-08	*
	rs3832126	C	CT	-0.0376536	0.274854	0.00376827	3.3e-23	*
	rs113247979	T	C	0.104868	0.993297	0.0204389	6.1e-08	*
	rs371347025	T	TAA	0.01957	0.39662	0.0034527	6.6e-09	*
	rs78058190	G	A	-0.0521233	0.948872	0.00840533	1.6e-09	*
	rs3732218	G	A	0.0341421	0.918387	0.00600383	4.7e-09	*
	rs4135247	G	A	0.015142	0.431637	0.00333342	6.5e-06	*
	rs13072623	A	G	-0.0165309	0.566517	0.00334735	1.3e-06	*
	rs13092573	C	T	-0.0219784	0.650558	0.00345421	3e-10	*
	rs563306865	G	GT	-0.0226628	0.623467	0.00361325	6.9e-10	*
	rs77031559	A	G	-0.0399639	0.934169	0.00662561	1.1e-09	*
	rs6772177	C	T	-0.0221819	0.82757	0.00438914	3.6e-07	*
	rs5855544	T	TG	0.0253477	0.430418	0.0033851	2.8e-14	*
	rs4690098	C	T	-0.030404	0.764783	0.00394621	1.9e-14	*
	rs11733695	G	A	0.0820333	0.992039	0.0188831	9.1e-06	*
	rs40270	A	C	-0.0246087	0.227636	0.00392038	6.8e-10	*
	rs34341	A	T	-0.0168093	0.424688	0.0033343	8e-07	*
	rs73350117	A	C	0.0241151	0.829069	0.00438192	4.7e-08	*
	rs1432679	C	T	0.0163259	0.447941	0.00331146	3.2e-07	*
	rs9379084	G	A	-0.0282552	0.883594	0.00528379	1.3e-07	*
	rs28641793	C	A	-0.108229	0.986741	0.0145332	4.3e-15	*
	rs199746610	C	A	0.055858	0.966723	0.00928525	9.6e-10	*
	rs386705174	G	GT	-0.0449178	0.218675	0.00398472	5e-31	*
	rs77491205	G	GTC	0.023481	0.619798	0.00351377	3.4e-10	*
	rs381194	G	A	0.0139272	0.527196	0.00328651	1e-05	*
	rs36019311	G	GTA	-0.0368774	0.868862	0.00489305	2e-14	*
	rs17853284	C	T	0.249505	0.995948	0.0258856	1.6e-22	*
	rs764029425	TG	T	-0.0380863	0.815775	0.00423775	5.7e-20	*
	rs199787521	T	TTTA	-0.0248065	0.757527	0.00385575	6.1e-11	*
	rs191780890	A	G	-0.0838615	0.988224	0.0156687	7.9e-08	*
	rs199816133	CA	C	-0.0300451	0.256371	0.00377322	1.5e-15	*
	rs9527	C	T	0.0306204	0.759857	0.00385252	1.4e-15	*
	rs35008345	C	T	0.181359	0.994908	0.0230861	3e-14	*
	rs3814707	G	A	0.0207341	0.757766	0.00384925	5.2e-08	*
	rs746258907	AG	A	0.0220024	0.474201	0.00331252	1.5e-11	*
	rs171021	C	T	0.0225627	0.705269	0.00361298	5.2e-10	*
	rs56196860	C	A	0.0643817	0.969427	0.00953757	3.1e-11	*
	rs11047261	A	G	-0.0440422	0.957392	0.0081519	3.5e-08	*
	rs56205943	G	A	0.0282277	0.761299	0.00384616	1.1e-13	*
	rs6538437	A	T	-0.0208424	0.710967	0.00364139	1.2e-08	*
	rs7301634	A	G	0.0208208	0.810638	0.00418555	2e-06	*
	rs61755050	T	C	-0.107859	0.993799	0.0209653	6.9e-08	*
	rs10778215	T	A	-0.031568	0.528256	0.00330469	2.7e-22	*
	rs7139079	G	A	0.026197	0.409766	0.00335052	2.6e-15	*
	rs2954111	T	C	-0.0202389	0.639848	0.00342932	1e-08	*
	rs17128091	G	C	0.0181679	0.744293	0.00377693	7.3e-07	*
	rs71447853	A	AT	0.0172869	0.582523	0.00339322	8.1e-08	*
	rs111475133	T	TA	0.0307474	0.802822	0.00426852	2.4e-12	*
	rs71397837	G	A	0.0218002	0.83174	0.0043937	3.1e-07	*
	rs879619	G	A	0.0231988	0.862964	0.00480704	3.3e-07	*
	rs56731455	A	AT	-0.0162447	0.433384	0.0033504	1.3e-06	*
	rs6258	C	T	-0.629547	0.993427	0.0206947	1.5e-203	*
	rs35596561	CT	C	0.032605	0.493843	0.00329934	4.5e-23	*
	rs4793788	C	A	0.0215358	0.365885	0.00340879	5.7e-11	*
	rs8178824	C	T	-0.0685539	0.969494	0.00957908	1.1e-12	*
	rs7239564	C	T	0.0419042	0.859782	0.00476559	2.3e-18	*
	rs112933999	A	AT	-0.0152501	0.460454	0.00330224	8.3e-07	*
	rs1640272	A	T	0.023709	0.712166	0.00363681	3.3e-11	*
	rs202200760	G	C	0.0666592	0.960532	0.00922828	4.2e-13	*
	rs181255261	G	A	-0.104291	0.994229	0.022068	1.6e-06	*
	rs34954997	C	CTTCG	0.0164046	0.764849	0.00390138	1.2e-05	*
	rs34255979	C	T	0.027505	0.879316	0.00506437	4.7e-08	*
	rs6073431	C	T	0.0144629	0.467847	0.00335627	2.1e-05	*
	rs74652944	T	C	-0.13991	0.991476	0.0182005	1.7e-14	*
	rs738409	C	G	0.0169834	0.782935	0.00398725	2e-05	*
	rs7291444	T	G	0.0270245	0.853043	0.00464896	6.9e-09	*
	rs182375344	T	C	0.0159335	0.633174	0.0035456	6.1e-06	*
	rs67952556	T	G	0.0197112	0.526145	0.00340324	6e-09	*
	rs5970442	C	G	0.0328171	0.497709	0.00329044	9.1e-24	*
	rs10504255	G	A	0.0186845	0.33831	0.00348295	1.1e-07
	rs10757893	A	G	0.0157586	0.574788	0.00337564	2.3e-06
	rs10851395	T	C	-0.0213977	0.47375	0.00329636	3.1e-10
	rs11031005	T	C	-0.0312499	0.856281	0.0047068	1.3e-11
	rs11078597	T	C	0.017119	0.813605	0.00421575	2.5e-05
	rs1119208	C	T	0.0209957	0.650676	0.00345797	1.5e-09
	rs11235688	G	A	0.0216423	0.584459	0.00334816	1.4e-10
	rs112635299	G	T	0.101791	0.979682	0.0116815	9.5e-19
	rs113172275	T	C	-0.0626944	0.932977	0.00658914	5.7e-23
	rs113347955	G	A	0.0471817	0.97582	0.010798	1.5e-05
	rs114165349	G	C	-0.113801	0.976508	0.010923	5.6e-25
	rs114303452	A	G	0.0953849	0.98844	0.0158777	7e-09
	rs11621792	C	T	-0.029618	0.547416	0.00333731	9.2e-20
	rs11653686	C	T	0.0732879	0.912449	0.00581068	1e-35
	rs11683361	C	G	-0.0298483	0.193	0.00417513	1.1e-12
	rs1171617	G	T	-0.0397079	0.229932	0.00391092	3.2e-25
	rs117327231	C	A	-0.133294	0.976204	0.0107971	2.7e-35
	rs11784903	T	C	-0.0165782	0.473968	0.00331167	2.8e-07
	rs11879227	A	G	0.0254213	0.816854	0.00425261	2.7e-09				*
	rs12135478	A	G	-0.0148759	0.669901	0.00352112	1.2e-05
	rs1214759	A	G	-0.0249395	0.321204	0.00352413	7.9e-13
	rs12189146	G	A	0.041275	0.949536	0.00751323	3.5e-08
	rs12543598	T	G	0.0259617	0.445891	0.00329992	1.4e-15
	rs12564492	G	A	-0.0216918	0.297326	0.00359119	6.8e-10
	rs12645584	C	T	-0.0199405	0.268176	0.00371635	5e-08
	rs12658172	G	C	0.04223	0.843254	0.00458669	3.1e-20
	rs12683780	A	C	0.0239569	0.669608	0.00359721	3.6e-11
	rs13020003	A	C	-0.0160934	0.672649	0.00352253	3.6e-06
	rs13153019	T	C	-0.0210857	0.749466	0.00382266	6e-09
	rs140584594	A	G	-0.024868	0.270589	0.00367824	3.5e-11
	rs149624078	C	T	-0.0913923	0.986192	0.0144945	3.8e-10
	rs1515098	C	T	-0.0220938	0.319405	0.00351922	5.3e-10
	rs168189	C	T	-0.0253209	0.717547	0.00367695	1.9e-12
	rs1688043	C	T	0.0396219	0.0658491	0.00663283	1.1e-09
	rs17245822	A	C	-0.0202605	0.625417	0.00343376	5.8e-09
	rs17287714	T	C	0.0243467	0.882526	0.00515831	6.5e-06
	rs17580	T	A	0.0324917	0.952821	0.00776321	3.6e-05
	rs1989147	C	T	0.0296635	0.808451	0.00420903	1.4e-12			*
	rs2152318	C	T	-0.0425364	0.751545	0.00380692	1.2e-28
	rs2266782	G	A	-0.0178688	0.585411	0.00333122	9.4e-08
	rs2374456	C	G	-0.0158893	0.413834	0.00335607	1.9e-06
	rs2397112	A	G	0.0186048	0.574482	0.00332728	4.5e-08
	rs2587507	T	C	-0.0139673	0.493367	0.00326168	2.1e-05				*
	rs34269793	T	C	-0.0371518	0.94683	0.00734797	1.7e-07
	rs34931250	C	T	0.051779	0.940857	0.00695976	1e-13
	rs351370	C	T	-0.020678	0.411531	0.00333627	6.9e-10
	rs35783704	G	A	-0.0401219	0.898205	0.0054976	8.1e-14
	rs388430	C	T	0.0206041	0.685435	0.00352704	1.5e-08
	rs4149056	T	C	-0.0525632	0.847208	0.00457129	4.6e-31
	rs4368453	C	T	-0.0229104	0.695252	0.00360363	3.9e-10
	rs45446698	T	G	0.219201	0.963534	0.00875686	4.3e-141
	rs4712976	C	T	0.0246305	0.733377	0.00370879	2e-12
	rs4869893	A	C	-0.0176952	0.717706	0.00365517	4.1e-07
	rs56332871	C	A	0.0270916	0.724926	0.00369765	2.9e-13
	rs573833	T	C	0.0180552	0.465765	0.00329658	7.1e-08
	rs58072681	T	C	-0.0772926	0.927638	0.00638949	1.3e-35
	rs590097	T	G	-0.0446706	0.350885	0.00344979	2.9e-38
	rs6008259	G	A	0.0284517	0.822381	0.00430882	5.8e-11
	rs6020423	C	T	0.0300872	0.761814	0.00386321	7.4e-16
	rs61237993	G	A	-0.0347395	0.870772	0.00490616	1.1e-13
	rs61856128	C	A	0.04269	0.706957	0.00364316	6.6e-33
	rs62025141	A	G	0.0348732	0.856858	0.00478949	6.7e-14
	rs62144584	T	C	0.024634	0.729198	0.00369846	6e-11				*
	rs62223042	A	G	-0.0199552	0.62424	0.00340524	6.2e-09
	rs62231822	C	T	0.0384049	0.903115	0.00558353	1.4e-11
	rs62263023	T	A	-0.0389507	0.908915	0.00573598	3.5e-11
	rs62396733	C	T	-0.0185862	0.862778	0.00477348	0.00011
	rs629042	G	C	-0.0407718	0.388013	0.00338662	7.6e-33
	rs6486122	C	T	-0.0184773	0.310523	0.00355623	1.5e-07
	rs6684361	T	C	-0.0518862	0.687778	0.00356414	1.3e-49
	rs6788984	A	G	0.0280531	0.855978	0.00471919	1.4e-09
	rs6792725	A	G	0.0233073	0.308567	0.00366925	7.9e-11
	rs687339	C	T	-0.0447024	0.227459	0.00393163	4.2e-30
	rs7078330	C	T	-0.0418514	0.912202	0.005817	9.2e-13
	rs7089122	T	C	0.0259953	0.179279	0.00429627	4.6e-10
	rs71633359	T	C	-0.0237946	0.682323	0.00362201	6.6e-11
	rs7183977	T	C	-0.0352875	0.64768	0.00346982	1.6e-24
	rs7248104	G	A	0.0173038	0.582853	0.00334005	1.5e-07
	rs727428	T	C	0.106423	0.443183	0.00330963	1e-200
	rs7314285	T	G	0.0389511	0.931234	0.00649114	2.8e-09
	rs7633673	G	A	0.0195032	0.594899	0.00334083	5.1e-09
	rs76895963	T	G	0.0954676	0.979316	0.0127397	1.8e-14
	rs7780066	G	A	-0.0328196	0.205221	0.00406971	9.4e-16
	rs8046391	G	C	-0.0183627	0.726245	0.00368552	2e-07
	rs8111359	C	T	0.0551388	0.906484	0.00572707	9.1e-23
	rs850294	C	T	-0.0414854	0.885953	0.00520935	1.5e-16
	rs9399469	T	A	-0.027	0.376701	0.00341245	5.8e-15
	rs9636441	T	C	-0.0225325	0.70792	0.00362522	1.1e-09
	rs9987289	A	G	0.0380188	0.0921912	0.00567982	9.1e-12
SHBG	rs35568851	CT	C	0.008	0.554	0.001	4.5e-08	*
	rs113408476	A	ACTTTTTC	0.012	0.909	0.002	2.3e-06	*
	rs201468966	C	CA	0.016	0.767	0.002	1.1e-23	*
	rs150584036	TAC	T	0.009	0.151	0.002	9.1e-06	*
	rs140584594	A	G	0.015	0.27	0.002	9e-21	*
	rs116279971	C	T	0.041	0.012	0.007	5e-10	*
	rs267733	A	G	0.014	0.839	0.002	1.1e-15	*
	rs10489206	C	T	0.009	0.779	0.002	4.4e-07	*
	rs17583875	A	G	0.027	0.021	0.005	8.4e-09	*
	rs202021413	TA	T	0.01	0.517	0.001	1.2e-11	*
	rs148911629	G	C	0.041	0.991	0.007	1.4e-08	*
	rs3768420	C	T	0.008	0.786	0.002	1.6e-06	*
	rs146104952	CCAAAAAATA	C	0.011	0.114	0.002	4.5e-07	*
	rs7567544	C	G	0.008	0.455	0.001	3.8e-08	*
	rs12624244	A	G	0.021	0.936	0.003	1.6e-13	*
	rs13394092	C	T	0.008	0.17	0.002	7.5e-06	*
	rs12613243	T	C	0.015	0.937	0.003	9.3e-09	*
	rs13018007	G	A	0.012	0.082	0.003	6.9e-06	*
	rs11688682	C	G	0.009	0.27	0.002	4.1e-09	*
	rs111270317	CGTGT	C	0.009	0.34	0.002	2.2e-10	*
	rs10189479	A	C	0.007	0.434	0.001	2e-06	*
	rs2924808	C	G	0.007	0.345	0.001	2.8e-06	*
	rs549664712	C	CA	0.013	0.671	0.002	1.2e-16	*
	rs11130982	T	G	0.007	0.293	0.002	4.5e-06	*
	rs201874554	A	ACC	0.015	0.942	0.003	6.5e-07	*
	rs9834503	A	C	0.008	0.54	0.001	2.3e-07	*
	rs1126161	G	A	0.007	0.673	0.002	6.8e-06	*
	rs59837038	T	C	0.008	0.269	0.002	4.3e-07	*
	rs3749228	C	G	0.013	0.062	0.003	7.7e-06	*
	rs34311866	T	C	0.01	0.824	0.002	3.3e-09	*
	rs4450871	G	A	0.008	0.442	0.001	6.3e-08	*
	rs34154818	A	AT	0.009	0.551	0.001	1.2e-10	*
	rs114816312	T	C	0.082	0.008	0.008	5.5e-26	*
	rs1433210	C	A	0.008	0.245	0.002	1.5e-06	*
	rs10857228	T	C	0.009	0.257	0.002	2.4e-08	*
	rs41280463	G	A	0.01	0.833	0.002	4e-07	*
	rs40270	A	C	0.019	0.227	0.002	1.6e-29	*
	rs10939934	A	G	0.007	0.422	0.001	2.1e-07	*
	rs34651	T	C	0.009	0.918	0.003	9.1e-05	*
	rs35475471	CAT	C	0.008	0.325	0.002	1.7e-07	*
	rs115209326	T	C	0.076	0.003	0.012	4.6e-10	*
	rs72648854	C	T	0.018	0.051	0.004	2e-06	*
	rs9379084	G	A	0.015	0.884	0.002	3e-10	*
	rs2299055	A	G	0.009	0.117	0.002	2.2e-05	*
	rs34499031	T	TAA	0.009	0.736	0.002	6.5e-09	*
	rs9461793	A	C	0.009	0.722	0.002	2.5e-09	*
	rs28360642	A	C	0.02	0.839	0.002	2.8e-24	*
	rs2246223	T	C	0.007	0.555	0.001	3.2e-06	*
	rs10486782	A	G	0.007	0.761	0.002	1e-05	*
	rs2723555	T	A	0.006	0.488	0.001	3.4e-06	*
	rs10622246	ATTTT	A	0.01	0.5	0.001	2.4e-12	*
	rs848476	G	A	0.007	0.292	0.002	2.3e-07	*
	rs768159759	A	AG	0.014	0.075	0.003	9e-08	*
	rs764029425	TG	T	0.038	0.816	0.002	2.9e-103	*
	rs781996653	TTATTTTATTG	T	0.009	0.64	0.001	4.9e-09	*
	rs71531849	CT	C	0.011	0.356	0.002	4.6e-12	*
	rs62486442	G	A	0.007	0.665	0.002	6.6e-06	*
	rs10095380	G	C	0.01	0.834	0.002	4e-07	*
	rs555234816	T	TA	0.017	0.923	0.003	1.5e-10	*
	rs2980858	C	T	0.008	0.696	0.002	1e-06	*
	rs11780978	A	G	0.008	0.403	0.001	8.8e-08	*
	rs868655	C	A	0.008	0.692	0.002	1.8e-07	*
	rs1330307	A	C	0.009	0.515	0.001	1.5e-11	*
	rs10815276	G	A	0.009	0.457	0.001	1.8e-10	*
	rs117522510	A	G	0.05	0.006	0.01	2.9e-09	*
	rs1962883	C	T	0.006	0.53	0.001	1.6e-05	*
	rs2986669	A	G	0.009	0.681	0.002	3.7e-09	*
	rs4837794	T	C	0.012	0.332	0.002	5e-16	*
	rs143378550	A	C	0.02	0.025	0.005	6.4e-07	*
	rs8176741	G	A	0.016	0.938	0.003	2.6e-07	*
	rs72766607	T	G	0.027	0.98	0.005	1.7e-08	*
	rs11791747	G	A	0.011	0.307	0.002	8e-12	*
	rs11103377	G	A	0.008	0.538	0.001	4.5e-09	*
	rs35696875	TCA	T	0.011	0.694	0.002	1.6e-13	*
	rs2068888	A	G	0.011	0.451	0.001	7.7e-15	*
	rs11188601	C	T	0.01	0.364	0.001	2.7e-12	*
	rs548235873	ATTT	A	0.007	0.222	0.002	4.4e-05	*
	rs35198068	T	C	0.008	0.71	0.002	2.3e-08	*
	rs775181992	A	AGCCCT	0.014	0.24	0.002	1.1e-16	*
	rs1037169	T	C	0.015	0.313	0.002	5.4e-24	*
	rs778571122	GTGTTTTTTTTGTTTTTGTTTT	G	0.011	0.613	0.001	6.7e-15	*
	rs5791099	TA	T	0.006	0.37	0.002	1.2e-05	*
	rs185044544	T	G	0.021	0.975	0.005	1.3e-06	*
	rs71468663	A	AC	0.017	0.953	0.003	5.5e-08	*
	rs3018695	A	C	0.008	0.493	0.001	2.2e-09	*
	rs12280075	G	T	0.008	0.32	0.002	8.3e-08	*
	rs12804411	T	C	0.015	0.231	0.002	1.7e-21	*
	rs73519353	A	T	0.075	0.003	0.013	2.7e-09	*
	rs12787996	C	A	0.007	0.661	0.002	5e-07	*
	rs770971500	C	CTTTT	0.01	0.238	0.002	2.6e-09	*
	rs10774095	A	G	0.007	0.807	0.002	0.0001	*
	rs17887160	C	T	0.009	0.72	0.002	3.3e-08	*
	rs3782735	A	G	0.011	0.601	0.001	6.9e-14	*
	rs11054861	A	G	0.022	0.973	0.004	1.5e-07	*
	rs7298820	T	A	0.014	0.205	0.002	1.4e-14	*
	rs11047237	A	T	0.03	0.965	0.004	2.6e-14	*
	rs75130744	G	C	0.026	0.929	0.003	1.2e-23	*
	rs1872992	A	G	0.006	0.756	0.002	1e-05	*
	rs10880868	C	T	0.008	0.789	0.002	9.8e-07	*
	rs10747689	T	C	0.006	0.368	0.001	2.5e-05	*
	rs7484541	T	A	0.014	0.228	0.002	1e-17	*
	rs2438109	C	T	0.008	0.657	0.002	8.2e-08	*
	rs147153202	G	GA	0.013	0.865	0.002	5.4e-10	*
	rs528806375	A	AT	0.009	0.564	0.001	7.5e-10	*
	rs191591035	G	C	0.113	0.997	0.017	1.4e-13	*
	rs61755050	T	C	0.13	0.994	0.009	4.5e-52	*
	rs3751129	A	G	0.01	0.216	0.002	5.3e-09	*
	rs11830764	C	G	0.04	0.068	0.003	4.2e-46	*
	rs183015141	G	A	0.029	0.973	0.005	9.8e-12	*
	rs7139079	A	G	0.013	0.593	0.001	7.5e-20	*
	rs12311848	G	A	0.011	0.333	0.002	2e-14	*
	rs17128091	C	G	0.012	0.256	0.002	6.3e-15	*
	rs72681869	C	G	0.059	0.011	0.007	1.2e-18	*
	rs11376788	AC	A	0.008	0.243	0.002	3.4e-07	*
	rs1005421	C	T	0.009	0.583	0.001	6.7e-11	*
	rs28929470	A	G	0.054	0.004	0.011	2.7e-07	*
	rs34184867	C	G	0.008	0.505	0.001	1.6e-09	*
	rs11637595	C	T	0.009	0.724	0.002	9.9e-09	*
	rs2009310	T	G	0.006	0.496	0.001	9.7e-06	*
	rs8027064	A	G	0.026	0.035	0.004	2e-11	*
	rs528350911	C	G	0.058	0.994	0.01	8.2e-11	*
	rs12438742	G	C	0.008	0.57	0.001	2e-07	*
	rs5813220	G	GT	0.013	0.659	0.002	4.1e-19	*
	rs144293483	AC	A	0.014	0.11	0.003	1.3e-08	*
	rs2925979	C	T	0.013	0.7	0.002	2.5e-20	*
	rs67651018	A	G	0.008	0.307	0.002	1.9e-07	*
	rs545206972	C	T	0.69	0.993	0.009	1.2E-1464	*
	rs560436873	A	T	0.119	0.998	0.018	8.7e-10	*
	rs17669311	G	A	0.009	0.61	0.001	1.3e-09	*
	rs112966033	TACACAC	T	0.016	0.606	0.001	6e-27	*
	rs17616365	G	A	0.026	0.968	0.004	1.4e-12	*
	rs5820605	CT	C	0.007	0.414	0.001	2.6e-05	*
	rs4264433	T	A	0.019	0.514	0.001	3.3e-40	*
	rs11079685	A	G	0.008	0.522	0.001	1.3e-09	*
	rs740516	C	G	0.009	0.849	0.002	2e-06	*
	rs78057960	T	C	0.009	0.294	0.002	1.2e-08	*
	rs12454712	C	T	0.008	0.376	0.001	7.8e-09	*
	rs34385891	AT	A	0.008	0.571	0.001	1e-08	*
	rs550767741	ATTTTTTTTTTTTTTTTTTTTTTTTTTTTTTTT	A	0.022	0.295	0.002	8.7e-48	*
	rs11539938	C	T	0.009	0.421	0.001	6.7e-10	*
	rs60018147	G	A	0.014	0.12	0.002	2.5e-09	*
	rs4804669	A	G	0.009	0.217	0.002	3.1e-07	*
	rs7252372	G	C	0.007	0.557	0.001	1e-06	*
	rs111288118	C	CTT	0.013	0.755	0.002	6.5e-16	*
	rs5117	C	T	0.012	0.235	0.002	9.9e-15	*
	rs5112	G	C	0.009	0.533	0.002	8.6e-10	*
	rs75077113	C	A	0.01	0.277	0.002	5.2e-10
	rs198358	C	T	0.006	0.248	0.002	4.2e-05
	rs114165349	G	C	0.07	0.976	0.005	1.4e-52
	rs74090351	A	G	0.016	0.069	0.003	6.4e-10
	rs469721	C	T	0.013	0.803	0.002	4.9e-13
	rs1730862	G	A	0.021	0.342	0.001	9.9e-46
	rs68002561	G	A	0.013	0.092	0.002	8.3e-08
	rs9426829	C	T	0.014	0.481	0.001	1.2e-22
	rs2064074	A	G	0.008	0.528	0.001	6.1e-09
	rs12138803	C	T	0.008	0.731	0.002	3.9e-07
	rs34331968	T	C	0.012	0.534	0.001	1.8e-18
	rs13303359	C	A	0.007	0.528	0.001	2.5e-07
	rs1418652	C	T	0.007	0.386	0.001	2.7e-05
	rs1223796	G	C	0.013	0.164	0.002	1.4e-12
	rs3001032	C	T	0.012	0.32	0.002	1.3e-15
	rs61830291	C	A	0.014	0.097	0.002	5.3e-09
	rs1870927	A	T	0.008	0.622	0.001	1.9e-09
	rs1260326	C	T	0.034	0.607	0.001	3e-134
	rs6736913	A	G	0.034	0.021	0.005	3e-13
	rs11690748	C	G	0.007	0.623	0.001	1.1e-06
	rs921153	A	G	0.009	0.159	0.002	3.7e-07
	rs6546096	A	G	0.028	0.263	0.002	4.1e-67
	rs72836346	C	G	0.013	0.079	0.003	1.4e-06
	rs1128249	T	G	0.017	0.392	0.001	5.8e-35
	rs2364717	T	C	0.007	0.538	0.001	2.3e-07
	rs1047891	A	C	0.014	0.315	0.002	9.6e-22
	rs78058190	G	A	0.023	0.949	0.004	2.8e-11
	rs2176040	A	G	0.015	0.354	0.001	1.8e-25
	rs62186584	C	T	0.007	0.744	0.002	2.2e-06
	rs1801282	G	C	0.02	0.12	0.002	8.1e-23
	rs6792725	G	A	0.017	0.692	0.002	4.3e-29
	rs784504	C	G	0.01	0.812	0.002	2.2e-08
	rs10461018	T	C	0.01	0.42	0.001	1.3e-12
	rs6772177	C	T	0.012	0.828	0.002	9.2e-11
	rs10511002	A	C	0.008	0.29	0.002	3.6e-08
	rs4530527	C	A	0.008	0.361	0.001	3.9e-07
	rs17202341	G	A	0.008	0.348	0.001	6.5e-08
	rs11720108	T	C	0.007	0.249	0.002	7.3e-07
	rs6803518	T	C	0.007	0.754	0.002	1.1e-05
	rs687339	C	T	0.036	0.227	0.002	5e-102
	rs9872754	C	T	0.009	0.84	0.002	5.5e-07
	rs62271373	T	A	0.022	0.94	0.003	1.2e-14
	rs79287178	G	A	0.028	0.969	0.004	4.3e-12
	rs57158761	A	G	0.007	0.564	0.001	1.1e-08
	rs13108218	A	G	0.022	0.383	0.001	1.5e-55
	rs925098	G	A	0.01	0.265	0.002	7.6e-09
	rs2970871	T	C	0.008	0.441	0.001	2.8e-07
	rs6531735	G	A	0.006	0.492	0.001	1.4e-06
	rs62303689	C	A	0.009	0.875	0.002	3.4e-05
	rs7696472	A	G	0.006	0.475	0.001	2.6e-05
	rs28636815	G	A	0.011	0.377	0.001	3e-14
	rs13150068	A	G	0.017	0.564	0.001	6.3e-36
	rs6831257	G	A	0.008	0.34	0.001	8.4e-08
	rs138204164	C	G	0.011	0.874	0.002	3.1e-08
	rs3733321	T	G	0.007	0.646	0.001	1.9e-06
	rs28925904	C	T	0.028	0.975	0.005	7.9e-11
	rs28712547	G	A	0.01	0.321	0.002	2e-10
	rs78890745	A	G	0.022	0.109	0.002	5.9e-22
	rs11738093	A	G	0.012	0.748	0.002	8e-14
	rs4976033	A	G	0.009	0.599	0.001	2e-09				*
	rs6860245	C	G	0.011	0.247	0.002	1.8e-10
	rs2057655	A	G	0.009	0.187	0.002	8.7e-07
	rs1650527	C	T	0.011	0.768	0.002	6.1e-11
	rs6879874	T	A	0.008	0.724	0.002	2.8e-08
	rs9366291	C	G	0.008	0.577	0.001	1.8e-08
	rs1634791	A	G	0.01	0.456	0.001	1e-12
	rs11967262	C	G	0.009	0.512	0.001	3.9e-12
	rs13200245	A	G	0.008	0.841	0.002	2e-05
	rs150115323	G	C	0.005	0.372	0.001	9.4e-05
	rs58321169	C	T	0.008	0.732	0.002	1.6e-07
	rs199607859	T	G	0.01	0.594	0.001	6.5e-12
	rs1738386	C	T	0.009	0.38	0.001	3.4e-10				*
	rs555754	A	G	0.016	0.468	0.001	2e-36
	rs4709746	T	C	0.009	0.134	0.002	1.2e-05
	rs73670309	C	A	0.011	0.894	0.002	3.1e-07
	rs28459049	C	T	0.007	0.787	0.002	5.1e-06
	rs4563785	G	T	0.014	0.913	0.003	5.6e-09
	rs13237750	C	T	0.017	0.952	0.003	9.1e-08
	rs17492269	G	A	0.009	0.824	0.002	2.1e-06
	rs799157	T	C	0.021	0.043	0.003	4e-10
	rs1229498	T	G	0.011	0.275	0.002	1.6e-12
	rs10238028	G	A	0.019	0.067	0.003	1e-11
	rs6706	T	C	0.018	0.184	0.002	3.2e-24
	rs11556924	T	C	0.012	0.389	0.001	6.4e-16
	rs114949263	C	T	0.015	0.111	0.002	7.9e-12
	rs9987289	G	A	0.022	0.908	0.002	1.5e-19
	rs9644032	T	G	0.006	0.368	0.001	6.6e-06
	rs12543287	C	G	0.011	0.372	0.001	3.5e-14
	rs76767219	A	C	0.047	0.034	0.004	5.1e-34
	rs62515079	G	A	0.031	0.02	0.005	3.3e-11
	rs10095930	C	T	0.011	0.417	0.001	1.8e-15
	rs11774700	C	T	0.006	0.309	0.002	8.7e-05
	rs4871015	A	G	0.007	0.581	0.001	3.5e-06				*
	rs10108150	A	G	0.008	0.47	0.001	3.8e-11
	rs568656	C	A	0.011	0.351	0.002	3e-12
	rs820504	G	A	0.013	0.864	0.002	3.7e-10
	rs10961205	A	G	0.007	0.583	0.001	1.8e-06
	rs696825	T	C	0.025	0.252	0.002	6.4e-55
	rs4876993	T	C	0.008	0.488	0.001	7.7e-09
	rs62580766	T	C	0.011	0.181	0.002	3.8e-12
	rs112332688	A	G	0.008	0.768	0.002	5.7e-07
	rs9697210	G	A	0.016	0.854	0.002	1.7e-16
	rs80126506	A	G	0.008	0.592	0.001	2.3e-09
	rs35233014	C	A	0.014	0.255	0.002	3.5e-18
	rs7475279	A	C	0.021	0.846	0.002	6.8e-30
	rs899865	T	C	0.006	0.6	0.002	1.9e-05
	rs1530439	T	G	0.012	0.309	0.002	7.9e-16
	rs2915023	G	A	0.01	0.903	0.002	8.2e-06
	rs1782652	T	A	0.012	0.619	0.001	5.2e-16
	rs11186719	A	C	0.012	0.522	0.001	5.2e-18
	rs10883451	C	T	0.009	0.499	0.001	1.1e-08
	rs140312320	G	A	0.016	0.933	0.003	1.2e-08
	rs80235628	G	A	0.021	0.95	0.003	1.3e-09
	rs7481219	A	G	0.009	0.413	0.002	4.1e-09
	rs11601507	A	C	0.016	0.069	0.003	4.4e-09
	rs76491020	C	G	0.011	0.094	0.003	2.2e-06
	rs174537	G	T	0.014	0.654	0.001	2.2e-21
	rs12797706	A	G	0.014	0.235	0.002	1.4e-16
	rs11021232	T	C	0.013	0.82	0.002	1.5e-13
	rs10893876	C	T	0.009	0.766	0.002	4.3e-07
	rs740893	G	C	0.009	0.214	0.002	5.3e-08
	rs76895963	G	T	0.073	0.021	0.005	1e-44
	rs4149056	T	C	0.027	0.849	0.002	4.1e-45
	rs4307773	T	C	0.013	0.419	0.001	1.4e-21
	rs8756	C	A	0.009	0.485	0.001	8.8e-11
	rs12864658	T	C	0.015	0.051	0.003	2.5e-06
	rs9556403	G	A	0.007	0.35	0.001	6.7e-07
	rs7321688	C	A	0.007	0.767	0.002	2.5e-05
	rs11621792	C	T	0.025	0.548	0.001	5.4e-71
	rs2239222	G	A	0.009	0.349	0.002	5.8e-10
	rs13379043	C	T	0.01	0.278	0.002	9.3e-11
	rs28929474	T	C	0.063	0.02	0.005	9.8e-34
	rs17580	A	T	0.023	0.048	0.003	3.8e-12
	rs2498786	C	G	0.013	0.385	0.001	8.6e-20
	rs12593818	T	C	0.01	0.263	0.002	1.6e-10
	rs275177	C	T	0.009	0.15	0.002	1.7e-05
	rs139974673	T	C	0.048	0.974	0.004	7.9e-30
	rs79391862	A	C	0.074	0.986	0.006	9e-35
	rs79237700	T	C	0.019	0.962	0.004	5.5e-08
	rs12906447	C	T	0.009	0.552	0.001	1.2e-09
	rs56332871	A	C	0.038	0.272	0.002	7.3e-134
	rs1684608	C	A	0.009	0.807	0.002	7.5e-09
	rs72782727	G	T	0.009	0.754	0.002	3.5e-09
	rs4122352	A	G	0.011	0.296	0.002	1.4e-13
	rs67890964	C	T	0.009	0.374	0.001	1.4e-10
	rs11641834	C	T	0.011	0.571	0.001	1.3e-16
	rs11078597	C	T	0.017	0.186	0.002	2.3e-22
	rs858519	C	T	0.1	0.557	0.001	3.9E-1146
	rs2525570	G	A	0.009	0.601	0.001	4.2e-10
	rs140302625	T	G	0.067	0.087	0.002	8.7e-166
	rs8178824	C	T	0.042	0.97	0.004	1.5e-26
	rs72844546	C	T	0.01	0.346	0.001	7.8e-12
	rs10153315	T	C	0.009	0.581	0.001	9.2e-11
	rs11664106	T	A	0.006	0.373	0.002	3.6e-05
	rs4092465	G	A	0.011	0.649	0.001	6e-13
	rs4327143	A	G	0.008	0.714	0.002	5.9e-07
	rs892225	G	A	0.007	0.38	0.001	3.5e-07
	rs2288926	A	G	0.005	0.311	0.002	0.0001
	rs8107967	G	A	0.01	0.567	0.001	2.6e-13
	rs202200760	C	G	0.079	0.039	0.004	6.6e-94
	rs58489806	C	T	0.011	0.913	0.003	1.5e-05
	rs7250869	C	T	0.01	0.69	0.002	5.6e-12
	rs2018519	C	T	0.019	0.181	0.002	2.4e-28
	rs11666245	G	A	0.017	0.954	0.003	1.2e-07
	rs73036519	G	C	0.012	0.7	0.002	5.9e-14
	rs34255979	T	C	0.027	0.121	0.002	3.9e-36
	rs62128735	A	G	0.009	0.697	0.002	1.3e-09
	rs59774409	T	C	0.016	0.082	0.003	1.8e-10
	rs4077285	G	C	0.014	0.906	0.002	2.2e-09
	rs11668201	T	A	0.009	0.19	0.002	2.4e-07
	rs1741344	T	C	0.007	0.634	0.001	4.2e-07
	rs771193934	AGGCATGCTGCCAAGAAT	A	0.01	0.343	0.002	1.1e-10
	rs13042148	C	T	0.014	0.845	0.002	2.8e-14
	rs6058067	G	T	0.009	0.305	0.002	1.4e-10
	rs6088776	T	C	0.012	0.861	0.002	3.9e-10
	rs2207132	G	A	0.023	0.966	0.004	1.6e-09
	rs6129778	A	C	0.013	0.19	0.002	3.6e-12
	rs6073431	T	C	0.017	0.532	0.001	1.5e-32
	rs4810580	T	G	0.01	0.782	0.002	1.4e-08
	rs16995626	C	T	0.017	0.072	0.003	2.9e-10
	rs390408	A	G	0.015	0.18	0.002	2.6e-16
	rs1033667	T	C	0.011	0.3	0.002	1.9e-12
	rs5753111	T	C	0.014	0.291	0.002	3.3e-20
	rs5750131	G	A	0.006	0.616	0.001	9.3e-05
	rs3747207	A	G	0.019	0.214	0.002	4e-27
	rs35143646	T	C	0.008	0.658	0.002	3.7e-09
	rs4830411	G	A	0.008	0.422	0.001	7.3e-09
	rs3747367	A	C	0.007	0.695	0.002	1.1e-05
	rs12012896	A	G	0.025	0.393	0.001	1.8e-71
	rs34255979	T	C	0.027	0.121	0.002	3.9e-36
	rs62128735	A	G	0.009	0.697	0.002	1.3e-09
	rs59774409	T	C	0.016	0.082	0.003	1.8e-10
	rs4077285	G	C	0.014	0.906	0.002	2.2e-09
	rs11668201	T	A	0.009	0.19	0.002	2.4e-07
	rs1741344	T	C	0.007	0.634	0.001	4.2e-07
	rs771193934	AGGCATGCTGCCAAGAAT	A	0.01	0.343	0.002	1.1e-10
	rs13042148	C	T	0.014	0.845	0.002	2.8e-14
	rs6058067	G	T	0.009	0.305	0.002	1.4e-10
	rs6088776	T	C	0.012	0.861	0.002	3.9e-10
	rs2207132	G	A	0.023	0.966	0.004	1.6e-09
	rs6129778	A	C	0.013	0.19	0.002	3.6e-12
	rs6073431	T	C	0.017	0.532	0.001	1.5e-32
	rs4810580	T	G	0.01	0.782	0.002	1.4e-08
	rs16995626	C	T	0.017	0.072	0.003	2.9e-10
	rs390408	A	G	0.015	0.18	0.002	2.6e-16
	rs1033667	T	C	0.011	0.3	0.002	1.9e-12
	rs5753111	T	C	0.014	0.291	0.002	3.3e-20
	rs5750131	G	A	0.006	0.616	0.001	9.3e-05
	rs3747207	A	G	0.019	0.214	0.002	4e-27
	rs35143646	T	C	0.008	0.658	0.002	3.7e-09
	rs4830411	G	A	0.008	0.422	0.001	7.3e-09
	rs3747367	A	C	0.007	0.695	0.002	1.1e-05
	rs12012896	A	G	0.025	0.393	0.001	1.8e-71
	rs59774409	T	C	0.016	0.082	0.003	1.8e-10
	rs4077285	G	C	0.014	0.906	0.002	2.2e-09
	rs11668201	T	A	0.009	0.19	0.002	2.4e-07
	rs1741344	T	C	0.007	0.634	0.001	4.2e-07
	rs771193934	AGGCATGCTGCCAAGAAT	A	0.01	0.343	0.002	1.1e-10
	rs13042148	C	T	0.014	0.845	0.002	2.8e-14
	rs6058067	G	T	0.009	0.305	0.002	1.4e-10
	rs6088776	T	C	0.012	0.861	0.002	3.9e-10
	rs2207132	G	A	0.023	0.966	0.004	1.6e-09
	rs6129778	A	C	0.013	0.19	0.002	3.6e-12
	rs6073431	T	C	0.017	0.532	0.001	1.5e-32
	rs4810580	T	G	0.01	0.782	0.002	1.4e-08
	rs16995626	C	T	0.017	0.072	0.003	2.9e-10
	rs390408	A	G	0.015	0.18	0.002	2.6e-16
	rs1033667	T	C	0.011	0.3	0.002	1.9e-12
	rs5753111	T	C	0.014	0.291	0.002	3.3e-20
	rs5750131	G	A	0.006	0.616	0.001	9.3e-05
	rs3747207	A	G	0.019	0.214	0.002	4e-27
	rs35143646	T	C	0.008	0.658	0.002	3.7e-09
	rs4830411	G	A	0.008	0.422	0.001	7.3e-09
	rs3747367	A	C	0.007	0.695	0.002	1.1e-05
	rs12012896	A	G	0.025	0.393	0.001	1.8e-71
Oestradiol	rs142602803	G	A	0.198329	0.992474	0.0360419	3.7e-08	*
	rs117573122	G	C	0.23859	0.993662	0.038528	5.9e-10	*
	rs753841629	AGACTCCC	A	0.0439087	0.779845	0.00743168	3.5e-09	*
	rs9892862	A	G	-0.0440523	0.221159	0.00737913	2.4e-09	*
	rs8073177	T	C	-0.0439651	0.220814	0.00738078	2.6e-09	*
	rs9902027	C	T	-0.0439793	0.221023	0.00737814	2.5e-09	*
	rs779544949	TTTC	T	0.0486993	0.816124	0.00830539	4.5e-09	*
	rs11656013	T	C	0.0437986	0.782611	0.00740051	3.3e-09	*
	rs9900162	A	G	0.0438587	0.782768	0.00740905	3.2e-09	*
	rs149526962	C	G	0.24931	0.994001	0.040226	5.7e-10	*
	rs11651783	C	T	0.0438741	0.782666	0.00740912	3.2e-09	*
	rs11078694	C	T	0.043891	0.782669	0.0074092	3.1e-09	*
	rs77294902	G	A	0.0436182	0.783752	0.00743029	4.3e-09	*
	rs11078696	G	T	-0.0496145	0.193337	0.00809752	8.9e-10	*
	rs4968212	T	C	0.0377651	0.293296	0.00674864	2.2e-08	*
	rs36088752	T	TC	0.0368025	0.296563	0.00673479	4.6e-08	*
	rs4968214	A	G	0.037423	0.296676	0.00671797	2.5e-08	*
	rs4227	G	T	0.0393401	0.277271	0.00685807	9.7e-09	*
	rs545206972	C	T	0.266727	0.993989	0.0401359	3e-11	*
	rs3933469	G	A	-0.0401947	0.730738	0.006958	7.6e-09	*
	rs73242239	G	C	-0.0391031	0.720912	0.00684854	1.1e-08	*
	rs12452603	T	C	-0.0389506	0.720987	0.00684975	1.3e-08	*
	rs149932962	G	A	-0.0398434	0.750514	0.00710421	2e-08	*
	rs746740998	CAT	C	-0.038187	0.721773	0.00686313	2.6e-08	*
	rs62059833	C	T	-0.038539	0.722118	0.00686092	1.9e-08	*
	rs12150660	G	T	-0.039775	0.748539	0.00708382	2e-08	*
	rs57828263	A	C	-0.0383835	0.72016	0.00684551	2.1e-08	*
	rs62059834	G	A	-0.0398553	0.748884	0.00708663	1.9e-08	*
	rs62059835	A	G	-0.0396345	0.74863	0.00708491	2.2e-08	*
	rs142675740	C	T	-0.037942	0.720959	0.00685277	3.1e-08	*
	rs62059836	G	A	-0.0380038	0.720936	0.00685218	2.9e-08	*
	rs858519	T	C	-0.0392998	0.436627	0.00618432	2.1e-10	*
	rs62059839	C	T	-0.0416734	0.738732	0.00700543	2.7e-09	*
	rs858518	G	A	-0.0411424	0.421036	0.00620295	3.3e-11	*
	rs1799941	G	A	-0.0419514	0.739195	0.00701559	2.2e-09	*
	rs6258	C	T	0.242758	0.993805	0.0397422	1e-09	*
	rs858516	C	T	-0.040667	0.437887	0.00617778	4.6e-11	*
	rs727428	T	C	-0.0411766	0.436989	0.00617386	2.6e-11

## Sheet: Supp. Table B
Table of Male exposures used in main MR analyses
								SNPs removed (LD-clumping)	SNPs removed (Steiger filtering)		SNPs removed (Radial MR)
Exposure	SNP	ALLELE1	ALLELE0	BETA	EAF	SE	PVAL	uvMR analyses	CHR / TT	CHR / BT	uvMR analyses
Chronotype	rs909757	T	C	0.0181739	0.632362	0.00412191	9.4e-06	*
	rs12065331	C	T	0.016989	0.690017	0.00434861	7.7e-05	*
	rs10917513	C	T	0.0210874	0.34441	0.00417806	5.5e-07	*
	rs2506089	T	G	0.00816551	0.567811	0.00401473	0.037	*
	rs11208844	G	A	0.00759272	0.862097	0.00576799	0.23	*
	rs5016898	C	T	0.0128918	0.5734	0.00403579	0.001	*
	rs481214	A	T	0.0142632	0.601743	0.00405375	0.00031	*
	rs11165655	G	A	0.0154404	0.476291	0.00397316	0.0001	*
	rs17575798	G	A	0.0200691	0.808532	0.00503763	6.5e-05	*
	rs6665637	G	A	0.0180987	0.717134	0.00451229	5.3e-05	*
	rs115073088	A	G	-0.0425867	0.976072	0.0131192	0.0014	*
	rs1221502	A	C	0.00828607	0.738112	0.00451845	0.074	*
	rs6718511	A	G	0.0122447	0.547469	0.00398192	0.0023	*
	rs848552	C	G	-0.0141033	0.471803	0.0039831	0.00035	*
	rs6544906	A	C	0.00720924	0.564719	0.00400222	0.063	*
	rs17396357	C	T	-0.0101442	0.621559	0.00410439	0.015	*
	rs12470914	T	A	-0.0333268	0.8985	0.0065872	2.5e-07	*
	rs13414393	T	C	-0.01129	0.540652	0.00399096	0.005	*
	rs10175975	C	T	-0.02109	0.819663	0.00520366	7.5e-05	*
	rs359248	T	G	-0.0135237	0.447752	0.00401139	0.00088	*
	rs812925	C	G	-0.0190404	0.647681	0.00415386	6.8e-06	*
	rs2706762	C	T	0.0188638	0.8505	0.00555512	0.00073	*
	rs12464387	A	G	-0.012559	0.460434	0.00399238	0.002	*
	rs77248969	G	A	0.021163	0.910811	0.00699966	0.0018	*
	rs1064213	G	A	-0.0168552	0.523368	0.00397292	1.7e-05	*
	rs111261826	A	C	-0.0109427	0.679751	0.00426586	0.0089	*
	rs149611468	T	C	0.0374897	0.987968	0.0186212	0.05	*
	rs73050286	T	C	0.0156827	0.784098	0.0048289	0.00095	*
	rs2362775	T	C	-0.021886	0.526206	0.00399654	4.5e-08	*
	rs78580841	C	T	-0.0253652	0.92858	0.00793244	0.0019	*
	rs17007397	C	G	0.0103251	0.577986	0.00403626	0.014	*
	rs1449403	G	A	-0.0217429	0.875286	0.0060067	0.00027	*
	rs1800828	C	G	0.0167001	0.746393	0.00456117	0.00024	*
	rs13065394	G	T	0.0162825	0.711197	0.00439121	0.00022	*
	rs4550782	G	T	-0.013835	0.329986	0.00421826	0.0011	*
	rs111867612	C	A	0.019415	0.895226	0.00654706	0.0032	*
	rs301218	G	A	0.0104535	0.609199	0.00406761	0.0095	*
	rs3796618	T	A	0.0136711	0.470034	0.00399346	0.00064	*
	rs4690085	A	G	-0.00712196	0.528978	0.00398208	0.081	*
	rs6838677	A	C	-0.0141043	0.669167	0.00422954	0.00085	*
	rs6816922	C	A	0.00982504	0.462272	0.00398542	0.015	*
	rs17455138	T	C	0.014826	0.766328	0.00472546	0.0012	*
	rs66507804	T	C	-0.0159695	0.794591	0.00492527	0.001	*
	rs1559253	G	A	-0.00780196	0.642047	0.00416812	0.061	*
	rs13172141	A	T	0.0071169	0.564984	0.00401229	0.083	*
	rs42210	G	C	0.0022109	0.28897	0.0044164	0.61	*
	rs7735794	G	A	-0.0151905	0.775582	0.00503407	0.0026	*
	rs9394154	C	G	-0.0114231	0.430859	0.00401891	0.0037	*
	rs9465253	C	T	-0.0105908	0.720319	0.00443676	0.018	*
	rs486416	G	A	0.00949801	0.36704	0.00411242	0.02	*
	rs3923809	A	G	-0.0104773	0.6973	0.00432345	0.013	*
	rs12206814	G	C	-0.0131854	0.510668	0.00405035	0.00084	*
	rs3857599	C	A	-0.0217946	0.837067	0.00538866	4.6e-05	*
	rs1931814	A	G	0.0181405	0.478484	0.00398416	6.2e-06	*
	rs9496623	A	G	-0.0157628	0.73752	0.00468376	0.00069	*
	rs9347926	A	T	0.0138763	0.447098	0.00399961	0.00053	*
	rs4027217	C	A	0.012675	0.787831	0.0048587	0.0098	*
	rs4236237	C	A	0.0148682	0.402386	0.00405206	0.00025	*
	rs3807651	A	T	0.00876418	0.490845	0.00399316	0.031	*
	rs4729854	T	A	0.0256249	0.515782	0.00406885	7.6e-10	*
	rs2396719	G	A	-0.0172451	0.752039	0.00461393	0.00016	*
	rs17302081	T	C	0.0137975	0.439837	0.00400579	0.00042	*
	rs62465218	C	A	0.0127289	0.850894	0.00558177	0.027	*
	rs2072413	C	T	0.0128788	0.729326	0.00449058	0.0058	*
	rs62479736	T	G	0.016521	0.293523	0.00436722	0.00011	*
	rs2979139	A	G	-0.0162347	0.506866	0.00398567	6.1e-05	*
	rs6993892	T	C	-0.0141219	0.609909	0.00407962	0.0005	*
	rs6468316	C	T	0.0140455	0.522875	0.0039725	0.00041	*
	rs7006885	G	A	-0.00314941	0.710149	0.00439311	0.48	*
	rs4878734	A	T	0.0093967	0.517077	0.00397823	0.017	*
	rs6560218	C	T	0.00859678	0.48387	0.00401346	0.029	*
	rs12378543	C	T	0.0147259	0.61516	0.00409835	0.00039	*
	rs295268	T	C	-0.0105843	0.744834	0.00454847	0.016	*
	rs3138490	T	A	-0.0209234	0.480692	0.00401259	1.4e-07	*
	rs10759208	T	C	-0.00965829	0.608797	0.0040882	0.012	*
	rs10818834	T	C	0.0123481	0.731439	0.00450697	0.0062	*
	rs11597421	G	A	0.011031	0.498205	0.00405053	0.0065	*
	rs12249410	G	T	0.0252838	0.890433	0.00648826	0.00012	*
	rs2298117	T	C	-0.0154972	0.4528	0.00399713	9.7e-05	*
	rs61875203	C	T	-0.0128109	0.721717	0.00443288	0.004	*
	rs7900191	C	T	0.0122264	0.60488	0.0040936	0.0034	*
	rs11200159	C	A	0.0116639	0.345382	0.00419	0.0061	*
	rs76518095	C	T	-0.0269732	0.921432	0.00744697	0.00024	*
	rs12771973	G	A	0.0124579	0.7477	0.0045855	0.007	*
	rs4923541	C	T	-0.00963067	0.489527	0.00397592	0.015	*
	rs621421	T	C	-0.013284	0.621393	0.00411427	0.0012	*
	rs4121878	G	C	-0.0107632	0.492782	0.00397452	0.0065	*
	rs2514214	A	G	0.0113942	0.266615	0.0044971	0.012	*
	rs3867239	G	A	-0.0139459	0.619892	0.00411145	0.00076	*
	rs7943634	C	T	0.0177482	0.690095	0.00430211	4.5e-05	*
	rs1799464	A	G	-0.011751	0.290131	0.0043947	0.008	*
	rs12298405	C	T	0.0197549	0.673683	0.00423689	2.6e-06	*
	rs11611435	T	C	0.0157826	0.551478	0.0039999	8e-05	*
	rs1843888	G	A	-0.0307601	0.451245	0.00400322	1.1e-14	*
	rs247929	G	C	-0.0133461	0.494613	0.00397684	0.00074	*
	rs7299922	A	G	0.0168955	0.631702	0.00414235	4e-05	*
	rs487722	G	T	-0.0179006	0.788075	0.00486818	0.00024	*
	rs10877962	C	T	-0.0180475	0.584356	0.00404857	7e-06	*
	rs711098	A	C	0.00595203	0.404285	0.00405778	0.13	*
	rs7304278	A	G	-0.0177741	0.274501	0.00447294	7.5e-05	*
	rs3955311	C	T	-0.0136079	0.848482	0.00557215	0.016	*
	rs80097534	G	T	0.0325703	0.901921	0.00675451	1.9e-06	*
	rs12871550	G	A	-0.010612	0.678807	0.00425576	0.013	*
	rs2593487	G	A	0.0132895	0.658818	0.00420178	0.0014	*
	rs495593	G	A	-0.00650317	0.257011	0.004557	0.17	*
	rs45597035	A	G	-0.0117299	0.652977	0.00420864	0.0054	*
	rs3815983	C	T	0.0139187	0.640671	0.00417574	0.00068	*
	rs6573308	C	T	-0.00917511	0.612262	0.00411137	0.021	*
	rs2978382	T	C	0.0102874	0.590255	0.00404432	0.012	*
	rs12436039	T	C	0.0160675	0.883203	0.00626318	0.012	*
	rs12436039	T	G	-0.154541	0.998859	0.0740399	0.037	*
	rs12442008	C	T	-0.0143851	0.746741	0.00460995	0.0019	*
	rs12442674	A	C	0.0064907	0.723828	0.00444729	0.18	*
	rs72773411	G	A	-0.0150964	0.840936	0.00545989	0.0067	*
	rs11641239	C	T	-0.0156543	0.71151	0.00439432	0.00025	*
	rs4785296	G	C	-0.0187867	0.767653	0.00471281	8.5e-05	*
	rs3743794	G	A	0.0120017	0.393264	0.0040875	0.0024	*
	rs12927162	A	G	0.0223724	0.722226	0.00444228	6.7e-07	*
	rs8044054	C	T	-0.0178405	0.61098	0.00407735	1.7e-05	*
	rs72790386	G	T	-0.0352405	0.966899	0.0111368	0.0014	*
	rs4365329	A	T	-0.0068807	0.54039	0.00399941	0.075	*
	rs2011528	C	T	0.01447	0.167918	0.00531424	0.0057	*
	rs3760381	G	A	-0.0164754	0.749874	0.0046093	0.00039	*
	rs7225002	A	G	-0.0141568	0.58561	0.00404245	0.00053	*
	rs55846845	G	A	0.0142069	0.475891	0.00397973	0.00031	*
	rs72829706	A	G	0.0241117	0.960762	0.0102841	0.021	*
	rs8072058	T	A	0.0105034	0.218086	0.00481655	0.029	*
	rs412000	G	C	0.00451997	0.442924	0.00400487	0.26	*
	rs58681483	A	G	0.0181725	0.922855	0.00744954	0.014	*
	rs2580160	A	G	0.00837898	0.553028	0.0040428	0.04	*
	rs1788784	A	G	-0.00587318	0.345329	0.00419248	0.16	*
	rs4419127	A	G	0.0195448	0.66593	0.00422501	2.6e-06	*
	rs9950528	A	G	-0.0146496	0.65214	0.00423065	0.00035	*
	rs9956387	A	T	-0.00862123	0.496282	0.00398874	0.027	*
	rs4800998	T	A	-0.0154881	0.814006	0.00511855	0.0023	*
	rs34329963	C	T	0.00559431	0.885965	0.00625106	0.33	*
	rs36055559	G	A	0.0148173	0.828162	0.00551501	0.0075	*
	rs7248205	C	T	-0.0119114	0.399427	0.00407027	0.0031	*
	rs73026775	G	A	0.0090555	0.871774	0.00616419	0.13	*
	rs4804951	A	G	0.0110354	0.330765	0.00423687	0.0082	*
	rs1474754	A	G	-0.0153517	0.267833	0.00449874	0.00088	*
	rs1737893	C	T	0.0141522	0.621778	0.00412942	0.00048	*
	rs695459	C	T	0.0123911	0.611922	0.00408188	0.0027	*
	rs118047999	G	C	-0.00626616	0.750722	0.00461727	0.14	*
	rs9611597	A	T	0.0146429	0.840604	0.00547731	0.0067	*
	rs6007594	G	A	0.0100143	0.74126	0.00453261	0.023	*
	rs10058356	C	T	0.0188777	0.301153	0.00434395	1.7e-05
	rs10109566	A	G	-0.00755517	0.491095	0.00399701	0.061
	rs1013987	T	C	-0.0204882	0.407386	0.00405249	4.2e-07
	rs10237162	T	C	0.0201565	0.724947	0.00445691	4.7e-06
	rs10254050	C	G	-0.0271072	0.186829	0.00508993	1.5e-07
	rs1025601	C	T	0.0172471	0.615957	0.00414745	2.2e-05
	rs10402849	C	T	-0.0146509	0.798893	0.00496541	0.0031
	rs10520176	T	C	0.0231735	0.501546	0.00398444	4.8e-09
	rs1061032	T	G	0.0333274	0.0885227	0.00706823	1.5e-06
	rs10742179	A	G	0.0180944	0.260894	0.0045354	6.5e-05		*
	rs10762434	G	C	-0.00929855	0.221027	0.00479275	0.056
	rs10830107	A	G	0.0158557	0.79726	0.00502398	0.0013
	rs10832648	C	A	0.0173881	0.803259	0.00499073	0.00043
	rs10838687	T	G	0.0165573	0.790174	0.0048687	0.00048
	rs10916892	T	C	-0.0214801	0.627166	0.0041152	2.5e-07
	rs10951325	T	C	0.0134182	0.630603	0.00414599	0.0013
	rs10988239	C	T	0.0166048	0.487074	0.00404422	3.5e-05
	rs11032362	G	A	-0.0394461	0.909147	0.00691613	1e-08
	rs11102807	A	G	-0.0158834	0.538039	0.00399811	4.5e-05
	rs11152350	A	C	-0.0160872	0.471908	0.00398428	7.1e-05
	rs11154718	T	C	-0.00949708	0.426483	0.00403111	0.017
	rs113161209	G	A	-0.0224112	0.929221	0.00786548	0.0043
	rs113851554	G	T	0.0360606	0.942856	0.00887077	4.3e-05
	rs1144566	T	C	0.104311	0.030607	0.0115366	1.4e-19
	rs114848860	A	T	-0.0529576	0.975403	0.0128877	3.3e-05
	rs11545787	G	A	0.0248677	0.749737	0.00463899	1.5e-07
	rs11588913	G	A	0.0149223	0.602247	0.00405289	0.00012
	rs1163238	G	A	0.00889668	0.604393	0.00406414	0.029
	rs1163628	A	C	-0.0205177	0.858147	0.00570903	0.00036
	rs11670534	C	T	0.0209035	0.833945	0.00536481	0.00011
	rs11677484	G	T	-0.0144852	0.744043	0.00457738	0.0016
	rs11678584	A	T	-0.0137135	0.861208	0.0057602	0.014		*	*
	rs11681299	C	T	-0.0105122	0.712928	0.004381	0.018
	rs11788633	C	G	0.0115906	0.653589	0.00418118	0.0063
	rs11845599	A	G	-0.0161663	0.63585	0.00416523	7.1e-05
	rs12040629	G	A	-0.0333232	0.839332	0.00539479	3.8e-10
	rs12051	A	G	-0.0169913	0.612904	0.00408675	3e-05
	rs12140153	G	T	0.0485521	0.90413	0.00691159	2.5e-12
	rs12195792	T	A	-0.0208507	0.731985	0.00449338	3e-06
	rs12380242	T	C	-0.0158471	0.501418	0.00397479	4.8e-05
	rs12445235	G	C	0.013649	0.589951	0.00404332	0.00083
	rs12518401	G	A	0.0124035	0.610722	0.00421303	0.0041
	rs12600452	G	A	-0.0197234	0.793721	0.00491671	4.4e-05
	rs12631477	T	C	0.0153355	0.798482	0.00497955	0.0029
	rs12636669	C	T	-0.0302704	0.917855	0.00736378	4e-05		*
	rs1278402	A	G	0.0150575	0.732743	0.00450279	0.0009			*
	rs12808544	C	A	0.0256772	0.760198	0.00465413	3.8e-08
	rs12950382	A	G	0.0135691	0.724456	0.00445871	0.0022
	rs12969848	C	T	-0.0174447	0.470267	0.00399444	1.2e-05
	rs13004345	C	T	0.0149866	0.346831	0.00417653	0.00031
	rs13011556	C	G	-0.0205276	0.760893	0.00467828	1.5e-05
	rs13203140	C	T	0.0111718	0.358984	0.00413868	0.0074
	rs13377754	T	C	0.0283993	0.612447	0.0040841	1.7e-12
	rs1398346	C	T	-0.0152297	0.128013	0.00596822	0.0088
	rs139911	C	T	0.0192141	0.424561	0.00404099	2.5e-06			*
	rs1421085	T	C	-0.024462	0.594591	0.00404838	1.7e-09		*
	rs1468945	G	A	0.0263105	0.214822	0.00483441	4.3e-08
	rs1502249	A	G	0.0119345	0.523015	0.00399956	0.003
	rs1508608	A	G	0.0148754	0.322375	0.00425079	0.0006
	rs1599374	G	A	-0.0142832	0.489462	0.00399786	0.00032
	rs16939162	A	G	0.0277294	0.829901	0.00530193	1.2e-07
	rs17140201	G	A	0.0117913	0.826311	0.00536967	0.033
	rs17448682	C	T	-0.0234942	0.768064	0.00471037	1e-06
	rs17577073	A	C	0.0135914	0.5661	0.00404436	0.00091
	rs17604349	G	A	0.0265746	0.821735	0.00521442	1.7e-07
	rs17712705	A	G	-0.0184224	0.330246	0.00423254	1.3e-05		*
	rs1811899	T	C	-0.0160167	0.790094	0.00490893	0.0012
	rs184033703	G	A	-0.043179	0.941763	0.00851044	5.6e-07
	rs187028	A	T	-0.015477	0.316341	0.00428567	0.00035
	rs1871729	A	G	-0.0113415	0.683149	0.0042727	0.0075
	rs1873958	G	A	-0.0142781	0.592428	0.00406839	0.00046
	rs1886205	C	A	-0.022037	0.24127	0.00467572	1.7e-06
	rs2050185	G	A	-0.014739	0.372305	0.00413296	0.0004
	rs2072727	T	C	0.0166247	0.435559	0.0040142	2.6e-05
	rs2166559	T	C	-0.0180603	0.859957	0.00573024	0.0014
	rs2304467	C	G	-0.0166363	0.599609	0.0040803	4.1e-05			*
	rs2322605	G	A	0.00859056	0.521108	0.00397436	0.032
	rs2396004	A	G	0.00611836	0.433154	0.004007	0.15		*	*
	rs2433634	A	C	-0.0175312	0.718177	0.00442676	7.3e-05
	rs2550298	C	T	0.0292063	0.622523	0.00410784	1.1e-12
	rs2648721	T	G	-0.014337	0.701756	0.00434098	0.0011
	rs2653349	A	G	0.0358268	0.213859	0.00485193	1.6e-13
	rs2737245	G	T	-0.0215557	0.719004	0.00443985	1e-06
	rs28380327	A	T	0.0209433	0.629603	0.00411295	2.6e-07
	rs2844016	T	C	0.0119982	0.300702	0.00434789	0.0078
	rs28459838	T	C	0.0159999	0.234701	0.00471086	0.00086
	rs2850979	C	T	0.0125771	0.239105	0.00465876	0.0054
	rs2878172	A	G	-0.00822484	0.567047	0.00403312	0.034		*	*
	rs2881955	C	T	-0.0153716	0.721022	0.00444701	0.00039
	rs2901796	A	G	0.0132878	0.396638	0.00406645	0.00082
	rs2916148	G	A	-0.0227045	0.542854	0.00403906	1.7e-08
	rs2944831	G	A	-0.0197741	0.702094	0.00436388	7.1e-06
	rs308521	T	C	0.0193523	0.602594	0.00407043	3.5e-06
	rs3100052	A	G	0.0205147	0.388058	0.00408574	5.7e-07
	rs34054660	A	G	0.00633208	0.575026	0.0040186	0.12
	rs34509802	G	A	-0.0154796	0.821766	0.00517837	0.0023
	rs34967119	G	A	-0.0121559	0.498278	0.00397322	0.0022
	rs35346733	G	A	0.0183889	0.804252	0.00505045	0.00026
	rs35524253	G	A	-0.0170688	0.642532	0.00416351	2.8e-05
	rs3782860	C	T	-0.0102204	0.452604	0.00400189	0.0084
	rs3808964	G	T	-0.0218601	0.365226	0.00413524	9.7e-08
	rs3850174	T	A	0.0214126	0.742663	0.00458538	5.3e-06
	rs4241964	T	G	-0.0200456	0.525536	0.00400069	3.2e-07
	rs4269995	C	T	0.0193363	0.746992	0.0045706	1.5e-05
	rs4535583	C	T	-0.00578975	0.304738	0.00432038	0.17
	rs4550384	T	G	0.0180313	0.754822	0.00463355	0.00011
	rs465670	C	T	-0.0171757	0.456044	0.00399353	1.6e-05
	rs4657983	G	A	0.0150487	0.346602	0.0041741	0.00033
	rs4666682	G	A	0.0142996	0.82334	0.00521395	0.0058
	rs4672458	C	T	0.0213407	0.525412	0.00397983	7.7e-08
	rs4698678	C	G	0.0193341	0.282886	0.00441066	1.4e-05
	rs4761989	C	T	0.0213156	0.131505	0.0058827	0.00018
	rs4775086	G	A	0.0113473	0.761875	0.00468582	0.019		*
	rs4860734	G	A	-0.0189587	0.717514	0.0044657	2.4e-05
	rs4903203	A	G	0.0183972	0.321914	0.0042534	1.5e-05
	rs4936290	A	C	-0.0134227	0.649321	0.00417739	0.0016
	rs497338	C	T	-0.0190638	0.719144	0.0044177	1.6e-05
	rs555784	T	A	0.0114404	0.616375	0.00409116	0.006
	rs56113850	T	C	-0.014323	0.423037	0.00402534	0.00025
	rs57236847	C	G	0.0112198	0.603694	0.00407852	0.0058
	rs58876439	G	A	-0.040118	0.931217	0.00785323	2.7e-07
	rs59986227	C	G	-0.0159551	0.741481	0.00458052	0.00061
	rs6047481	A	T	0.0182433	0.673385	0.00426114	1.6e-05
	rs60616179	A	G	0.0432291	0.945525	0.00883867	6.6e-07
	rs6131805	T	G	0.0143339	0.399195	0.00413599	0.00041
	rs6131942	A	G	-0.0120414	0.420752	0.00403497	0.0025
	rs61773390	G	T	-0.0270895	0.803064	0.00499142	6.4e-08
	rs61990287	C	A	-0.0176779	0.717742	0.00443333	4.9e-05
	rs62082402	G	T	-0.0225932	0.808847	0.0050572	6.6e-06
	rs62124718	A	G	-0.0239369	0.89327	0.00644618	0.00021
	rs62182135	C	A	0.019803	0.669351	0.00421504	3.3e-06
	rs62553781	C	T	0.0431733	0.965152	0.0108622	0.00012
	rs6429233	G	A	-0.0150291	0.548711	0.00399466	0.00016
	rs6433478	T	C	-0.00870455	0.454138	0.00401918	0.028
	rs6440833	G	A	-0.0112871	0.535917	0.0039964	0.0052
	rs6477309	C	T	-0.0184267	0.33519	0.00423307	1.6e-05
	rs662094	G	A	-0.0130975	0.502757	0.00398157	0.00081
	rs66617308	T	C	0.0160691	0.669906	0.00423186	0.00012
	rs6690292	C	T	0.0181018	0.27032	0.00445634	3.7e-05
	rs6727752	G	A	-0.012499	0.626613	0.00411171	0.0024
	rs6794796	A	G	0.0197986	0.287902	0.00438873	5.5e-06
	rs67988891	C	G	-0.0240664	0.681278	0.00427967	1.5e-08
	rs6846730	C	T	0.0220187	0.768761	0.00470839	3.3e-06
	rs6958557	T	G	0.0164616	0.608386	0.00407847	5.8e-05
	rs6967481	C	T	-0.025721	0.50357	0.00399865	1.4e-10
	rs6968240	C	A	-0.0167502	0.570531	0.00403704	4.5e-05
	rs6988733	C	T	-0.010692	0.652625	0.00417332	0.0081
	rs710284	T	C	0.00850092	0.58555	0.00404205	0.031
	rs7111582	G	A	0.0257002	0.104754	0.00654049	6.3e-05
	rs7143933	T	G	0.0157929	0.263365	0.00451142	0.00047
	rs71523448	G	C	0.0293652	0.920277	0.00745997	0.00012
	rs7203707	C	A	0.0166741	0.484934	0.00399283	3.3e-05
	rs72720396	A	G	-0.0291098	0.768848	0.00470715	3.3e-10
	rs72729847	T	C	-0.0156465	0.803676	0.00500984	0.0012
	rs72796401	T	A	-0.0180363	0.810761	0.00507873	0.00036
	rs72841368	A	T	-0.02158	0.811797	0.00509152	1.7e-05
	rs72950188	T	C	0.028581	0.925321	0.00755803	0.00013
	rs72966564	C	T	0.0182571	0.750747	0.00462645	9.1e-05
	rs7298532	T	C	0.0156358	0.718292	0.00441423	0.00038
	rs7429614	G	T	-0.0154998	0.580756	0.00402905	8.4e-05
	rs74357745	A	G	0.0250623	0.87868	0.00609705	2.5e-05
	rs747003	T	C	0.0132053	0.606406	0.00407694	0.0011
	rs75120545	C	T	-0.0760725	0.969785	0.0122597	3.1e-10
	rs7602499	C	T	-0.0116437	0.652568	0.00419126	0.0063
	rs76064513	C	T	-0.0170135	0.869781	0.00598	0.0048
	rs7626335	A	C	-0.0101532	0.331484	0.00424229	0.013
	rs7649164	T	G	0.0143878	0.581022	0.00410695	0.00041
	rs766406	G	T	0.01226	0.366273	0.00412238	0.0032
	rs7700110	G	A	-0.0138548	0.740582	0.00453464	0.0019
	rs7701529	A	T	-0.0246064	0.237852	0.0046875	2.1e-07
	rs7721608	G	T	-0.0102504	0.537128	0.00399285	0.011
	rs77960	G	A	-0.0194619	0.671448	0.00423175	3.7e-06
	rs7845620	A	C	-0.0249753	0.835744	0.00539176	3.4e-06
	rs7959983	T	C	-0.0177472	0.595233	0.00403158	1.1e-05
	rs7975791	C	T	-0.0301948	0.960745	0.0102247	0.0025
	rs80271258	C	T	0.0426074	0.913112	0.00706251	1.1e-09
	rs9348050	T	C	0.0146182	0.490366	0.00397506	0.00029
	rs9381812	A	G	-0.0226667	0.705109	0.00435983	2e-07
	rs938836	G	A	0.0135876	0.533866	0.00398808	0.00068
	rs9416744	A	C	0.0146138	0.254837	0.0045561	0.0013
	rs9436119	G	A	-0.0234607	0.604985	0.00405149	5.3e-09
	rs9476310	C	T	-0.0175798	0.489311	0.00399237	1.2e-05
	rs9479402	T	C	-0.0735289	0.98948	0.0194959	0.00017
	rs9558942	T	C	-0.00990781	0.67399	0.0042462	0.029
	rs9571526	T	G	-0.0105234	0.768443	0.00471977	0.021
	rs9573980	A	G	0.0609491	0.966241	0.0110276	3.1e-08
	rs9597241	A	C	0.0126264	0.811415	0.00510997	0.013
	rs962961	C	T	0.0132037	0.672983	0.00424453	0.0016
	rs9636202	G	A	0.016908	0.734093	0.00451908	0.0002
	rs9664044	C	T	0.0190913	0.767589	0.00472103	6.5e-05
	rs975025	C	T	0.0245135	0.923382	0.00746595	0.00072
	rs9817910	G	A	0.0244011	0.437313	0.00401305	9e-10
	rs9836621	C	T	0.0120869	0.484451	0.00399185	0.0026
	rs9964420	C	A	0.0233244	0.694629	0.00433844	4.5e-08
	rs9997394	G	A	0.0134723	0.709636	0.00437957	0.003
Chronotype (instrument from male-only GWAS)	rs114167192	C	T	-0.155854	0.995101	0.0286332	4.5e-08
	rs3934192	A	G	0.0240119	0.32857	0.0042254	1.8e-08
	rs12140153	G	T	0.0485521	0.90413	0.00691159	2.5e-12
	rs10518440	A	G	-0.0336412	0.838813	0.00539044	2.5e-10
	rs72720396	A	G	-0.0291098	0.768848	0.00470715	3.3e-10
	rs12569047	C	T	0.02765	0.713652	0.00440934	2.7e-10
	rs509476	T	C	0.104905	0.0305699	0.0115675	1e-19
	rs12998501	G	A	-0.0259798	0.328383	0.00446917	8.3e-09
	rs75120545	C	T	-0.0760725	0.969785	0.0122597	3.1e-10
	rs12615427	T	G	-0.0228604	0.381752	0.0040953	1.7e-08
	rs1542186	G	C	0.0252289	0.592955	0.00405093	4.4e-10
	rs62172064	T	C	0.0273391	0.72588	0.00476775	8e-09
	rs960783	C	T	0.0708269	0.955239	0.00967566	2.1e-13
	rs9853258	T	C	0.0252287	0.451906	0.0040256	2.5e-10
	rs13316611	G	T	-0.0271447	0.743876	0.0045635	3.2e-09
	rs2268831	G	A	0.026407	0.215024	0.00483577	3.9e-08
	rs28456101	C	T	-0.0232251	0.625273	0.00422739	1.6e-08
	rs13155750	A	G	0.0298646	0.766131	0.00468777	2.2e-10
	rs4246036	C	T	0.024708	0.29212	0.00438441	1.2e-08
	rs12110721	G	A	-0.0420294	0.825147	0.00537517	5e-15
	rs6967481	C	T	-0.025721	0.50357	0.00399865	1.4e-10
	rs62483850	T	C	-0.0319274	0.60327	0.00473897	8.2e-12
	rs9650618	A	T	0.0256498	0.699358	0.00436878	5.5e-09
	rs6472934	A	G	0.0278911	0.778348	0.0047917	4e-09
	rs12350554	C	T	0.0425129	0.912699	0.00703749	2e-09
	rs11032362	G	A	-0.0394461	0.909147	0.00691613	1e-08
	rs12787765	G	A	0.0257542	0.760162	0.00465721	3.4e-08
	rs4595586	A	T	0.0324105	0.49307	0.00398401	2.7e-16
	rs9573974	A	G	0.0651707	0.965643	0.0110567	3.9e-09
	rs1421085	T	C	-0.024462	0.594591	0.00404838	1.7e-09
	rs2550298	C	T	0.0292063	0.622523	0.00410784	1.1e-12
	rs4788616	T	G	0.0227752	0.612825	0.00408401	1.3e-08
	rs2232839	C	T	0.0284797	0.781487	0.00488458	8.2e-09
	rs891765	C	G	-0.0249482	0.595917	0.00405098	7e-10
	rs3760555	T	C	0.0244654	0.718434	0.00443567	1.7e-08
Total testosterone	rs66844552	A	G	0.0183315	0.595994	0.00326965	1.7e-08	*
	rs141509569	G	GTA	0.0189825	0.380061	0.00332476	1.1e-09	*
	rs267733	A	G	0.024066	0.839033	0.00421189	1.6e-08	*
	rs746303202	AG	A	-0.0198115	0.301546	0.00337207	6.7e-10	*
	rs12125882	A	T	0.0153042	0.579019	0.00313404	1.6e-06	*
	rs11096640	C	A	0.0162841	0.515989	0.00309682	8.9e-09	*
	rs113017476	G	A	-0.192676	0.961398	0.00810176	5.8e-127	*
	rs11433420	T	TA	0.0184619	0.358511	0.00323896	1.1e-09	*
	rs2540945	A	G	-0.018051	0.635365	0.00319936	1.5e-08	*
	rs10649609	A	AAAAAT	-0.0174411	0.630742	0.00321813	2.2e-08	*
	rs71027236	T	TTG	0.0201059	0.775378	0.00374886	4.9e-08	*
	rs34396520	C	CA	-0.0206424	0.637745	0.0033049	2.5e-10	*
	rs7610366	C	T	-0.0189021	0.274152	0.00348012	1.6e-08	*
	rs112765699	G	A	-0.0734769	0.985597	0.0132708	1.7e-08	*
	rs66956368	T	A	0.0308791	0.70397	0.00357844	3.5e-18	*
	rs3841946	C	CA	0.0304791	0.15651	0.0042913	7.2e-13	*
	rs6766859	C	T	-0.029239	0.372533	0.00321958	8.4e-20	*
	rs13074711	T	C	0.0281326	0.884404	0.0048688	2.8e-08	*
	rs1203109	T	C	-0.0233916	0.772894	0.00372597	7.7e-10	*
	rs10028954	T	C	-0.0176646	0.4171	0.00313043	1.2e-08	*
	rs17408832	C	G	0.0183742	0.623564	0.00321064	2.1e-09	*
	rs201814405	T	A	-0.0342329	0.848385	0.0047913	1.2e-12	*
	rs565931739	C	CA	0.041509	0.83516	0.00426752	1.4e-22	*
	rs528845403	A	AATGTGT	0.204075	0.990068	0.01685	4.9e-34	*
	rs114816312	C	T	-0.124449	0.992646	0.0181584	3e-12	*
	rs2016572	G	A	0.0267225	0.330679	0.00347558	3.7e-13	*
	rs543504257	A	C	0.0247612	0.505549	0.00351673	1.5e-11	*
	rs62415384	G	C	0.0153495	0.546673	0.00322015	2.1e-07	*
	rs7773995	C	T	0.0235583	0.832308	0.00414915	5.1e-09	*
	rs11772470	G	A	-0.0280358	0.851167	0.0043671	5.7e-10	*
	rs10958704	A	G	0.0186618	0.597973	0.00315565	3.7e-09	*
	rs7824394	A	C	-0.0251464	0.360081	0.0032324	9.8e-15	*
	rs76767219	C	A	-0.058582	0.965467	0.00845921	3e-13	*
	rs148204274	T	TGTGTCTGTACA	-0.0154123	0.656241	0.00326778	3e-06	*
	rs148262335	T	TTA	-0.0250638	0.660788	0.00328868	1.4e-14	*
	rs41310053	C	T	-0.112117	0.994402	0.0207482	4.3e-08	*
	rs10982156	T	A	-0.0367063	0.930349	0.00633743	9.2e-09	*
	rs77044968	T	C	-0.0370034	0.939653	0.00649524	1.6e-08	*
	rs34131245	C	A	0.0275365	0.906031	0.00532103	6.5e-07	*
	rs5787948	C	CA	0.0171346	0.268457	0.00354189	1.4e-07	*
	rs775181992	AGCCCT	A	-0.023343	0.757873	0.00369941	6e-11	*
	rs2957683	C	G	0.0175666	0.527873	0.00310799	5e-09	*
	rs145843487	G	C	0.0740752	0.980884	0.0114694	1.6e-10	*
	rs200647710	A	AAC	0.0154062	0.470991	0.00317978	1.2e-07	*
	rs12787293	A	G	-0.0190829	0.54327	0.00310737	3.2e-09	*
	rs10892924	A	T	-0.0318587	0.432513	0.00314738	6e-26	*
	rs618888	T	G	0.0222203	0.283213	0.00340532	1.8e-10	*
	rs56196860	C	A	-0.30074	0.96869	0.0088872	4.8e-264	*
	rs73079476	A	C	0.0535078	0.848581	0.00432004	1.6e-38	*
	rs12320328	A	G	0.045272	0.915594	0.0055864	5.9e-16	*
	rs111538456	C	CT	0.0273171	0.651841	0.00326327	3.4e-17	*
	rs61755050	T	C	0.208801	0.994017	0.0200762	2.2e-26	*
	rs12810788	G	A	0.0256513	0.201188	0.00394728	5.2e-11	*
	rs534541609	C	CACCT	0.021841	0.742383	0.00358645	1.4e-09	*
	rs6486542	C	T	0.0214267	0.569702	0.0031485	4.2e-12	*
	rs139713000	C	CT	-0.0282518	0.804381	0.0039275	4e-14	*
	rs72681869	G	C	-0.103194	0.989196	0.0149943	2e-12	*
	rs140218129	T	TAA	0.0241024	0.139634	0.00479815	5.2e-07	*
	rs1812755	T	C	0.0259504	0.799044	0.00391722	3.8e-11	*
	rs145602600	C	T	-0.126887	0.99474	0.021854	3.3e-09	*
	rs7143218	C	A	0.022737	0.26793	0.00350037	2.8e-11	*
	rs28892005	A	AAAG	0.0281213	0.35081	0.00324901	3.7e-18	*
	rs12910403	C	G	-0.020062	0.368088	0.00322337	3.8e-09	*
	rs200651966	C	CA	0.0341224	0.809815	0.00403642	2.5e-17	*
	rs7182912	G	T	0.0206965	0.808188	0.00396475	3e-08	*
	rs12445820	C	G	-0.0240051	0.851681	0.00436356	6.4e-08	*
	rs42945	A	G	0.0157716	0.486058	0.00311899	1e-07	*
	rs57349855	C	CT	0.0230117	0.368338	0.00321481	1.8e-12	*
	rs79488654	G	T	0.228669	0.998631	0.0418497	1.1e-07	*
	rs4782568	C	G	-0.0252566	0.549782	0.00312988	2.1e-15	*
	rs550628400	A	G	-0.138733	0.993736	0.0206571	1.1e-11	*
	rs6258	C	T	0.730189	0.993055	0.0188761	3.8E-335	*
	rs56853305	G	A	0.0278151	0.859299	0.00446186	1.6e-09	*
	rs650558	C	T	0.0236591	0.752665	0.00357962	4.5e-11	*
	rs576009056	G	GA	0.0210669	0.766667	0.0036831	1.8e-08	*
	rs62076019	G	T	0.0157414	0.603144	0.00315869	4.6e-08	*
	rs10421262	T	G	0.0200809	0.576299	0.00318216	1.5e-10	*
	rs573396813	C	CT	-0.0169747	0.441248	0.00328421	7.4e-07	*
	rs139316391	G	GTCTCTCTCTC	-0.0522882	0.92209	0.00582828	1e-19	*
	rs761954625	CTG	C	0.0322779	0.231636	0.00261818	9e-37	*
	rs74805556	C	T	-0.0399524	0.274723	0.00256525	2.2e-57	*
	rs881090	G	T	-0.0632648	0.609174	0.00224702	2e-180	*
	rs7065171	C	G	-0.0190869	0.345629	0.00231923	5e-17	*
	rs10192634	C	T	-0.0233516	0.732156	0.00350118	4.8e-11
	rs10279715	A	G	0.0189982	0.537398	0.00311713	1.2e-09				*
	rs1033667	C	T	-0.0225681	0.70143	0.00338241	3.1e-11
	rs1058319	C	T	-0.021207	0.863717	0.00462775	3.6e-06				*
	rs10750766	C	A	0.0227224	0.28987	0.00341626	7e-12
	rs10832570	A	G	0.0248809	0.610883	0.00317508	8.5e-15
	rs10864086	C	A	0.0211056	0.254746	0.00356243	2.5e-09
	rs10868080	T	A	0.0355409	0.256466	0.00353938	4.9e-26
	rs10982192	C	T	-0.0241026	0.777961	0.00374571	7.7e-11
	rs11099675	T	C	0.0216028	0.248313	0.00360148	1.1e-09
	rs112107457	C	T	-0.0273557	0.867878	0.00460285	2.5e-09
	rs112530420	T	C	-0.0261168	0.834518	0.00420791	1.7e-09
	rs114165349	G	C	0.145864	0.977153	0.0104187	2.7e-47
	rs1154401	G	C	0.0287278	0.337628	0.00326776	1.8e-18
	rs11607114	C	G	0.0251056	0.842901	0.00426447	1.1e-09
	rs11621792	C	T	0.0174571	0.546433	0.0031277	6.6e-09
	rs11671304	C	T	0.0170522	0.330215	0.00330798	3.6e-08
	rs11703376	C	T	-0.0341451	0.72977	0.00350557	2e-23
	rs11735092	T	C	0.0368285	0.563629	0.0031262	6.9e-34
	rs1229498	T	G	0.0180409	0.278718	0.00351053	5.5e-08
	rs12336359	G	C	-0.0179257	0.594799	0.00317412	2.1e-08
	rs12406721	G	T	-0.0331808	0.657815	0.00327757	1.4e-25
	rs12470971	G	A	-0.0169951	0.661706	0.00326678	1.5e-07
	rs12543287	G	C	-0.0213866	0.628965	0.00322844	1.1e-10
	rs1260326	T	C	-0.0608871	0.39668	0.00315774	4.6e-84
	rs12614829	C	T	-0.029689	0.7931	0.00384014	3.9e-14
	rs12796488	C	A	0.0404176	0.823285	0.00405375	8.2e-25
	rs12926107	A	G	0.0251294	0.544001	0.00312017	2.3e-16				*
	rs13108218	A	G	0.0371803	0.385213	0.00320763	2.8e-31
	rs13289095	G	T	0.0219397	0.854852	0.0044075	2e-07
	rs1349359	G	A	-0.0179934	0.563524	0.00313524	2.1e-08
	rs1421085	T	C	0.022414	0.594183	0.003153	1.7e-12
	rs1441911	T	G	-0.0210533	0.216832	0.00375199	1.1e-08
	rs1624295	G	A	-0.0309251	0.706479	0.00340357	2.7e-20
	rs1708302	C	T	-0.0194245	0.498598	0.00309635	1.6e-09
	rs17580	T	A	-0.0511024	0.952288	0.00726965	2.3e-12
	rs1799941	G	A	-0.197545	0.740311	0.00353128	1e-200
	rs1933801	C	T	-0.035832	0.321446	0.00331124	5.9e-28
	rs1994721	G	A	0.05035	0.851277	0.00435989	2.3e-31
	rs199950405	G	C	-0.0188334	0.741187	0.00372454	5.1e-07
	rs2012736	C	A	0.0464361	0.916977	0.00564101	5.6e-17
	rs202200760	G	C	-0.115689	0.961186	0.00874171	1.7e-40
	rs2038695	C	A	0.0186812	0.450881	0.00314402	4.9e-09
	rs2090409	C	A	0.0269784	0.684196	0.00334353	2.1e-17
	rs2239222	A	G	-0.0200719	0.649694	0.00327135	3.4e-10
	rs2306216	A	G	0.0270106	0.168892	0.00412571	4.2e-11
	rs2393775	G	A	-0.0273074	0.379311	0.00319441	4.5e-17
	rs2551641	T	C	-0.022265	0.811622	0.0039677	1.7e-08
	rs2583948	A	G	0.0341845	0.901094	0.00518885	2e-11
	rs2668776	C	T	0.0234237	0.468707	0.00311315	2.2e-15
	rs2721195	T	C	0.0204836	0.474955	0.00311348	2.2e-11
	rs2764772	T	A	-0.0316467	0.666516	0.00328862	9.1e-23
	rs28394864	G	A	0.0520544	0.540939	0.00311088	7.3e-66
	rs2862954	T	C	-0.0190726	0.502858	0.00308342	1.1e-09
	rs28929474	C	T	-0.213781	0.980381	0.0111762	4.5e-83				*
	rs2905801	C	T	-0.0296515	0.293047	0.00338419	7.5e-19
	rs329122	G	A	0.0193751	0.580339	0.00314316	3.9e-10
	rs34040779	T	C	0.0341059	0.923908	0.00599619	2.8e-08				*
	rs34702488	T	A	-0.0236122	0.824534	0.00409832	8e-10
	rs34851490	A	G	-0.0489878	0.88387	0.00485653	5.2e-25
	rs34955534	G	A	0.0404455	0.901188	0.00533784	9.6e-15
	rs35182096	C	T	0.0234258	0.256753	0.00357124	6.5e-11
	rs35737316	C	T	-0.0364621	0.753469	0.00360592	9.7e-25
	rs35824797	C	T	0.0438149	0.921716	0.00577499	1.1e-14
	rs36086195	C	T	-0.0215167	0.422623	0.00312754	2.2e-11
	rs3742223	T	C	0.0302446	0.903277	0.00530372	1.7e-10
	rs3768321	G	T	0.0311249	0.803582	0.00390531	1.3e-14
	rs3808869	A	C	-0.0153792	0.479516	0.00310824	1.9e-07
	rs3809272	G	A	0.0186412	0.697728	0.0033717	3e-08
	rs40270	A	C	0.0230442	0.228719	0.00368356	3.1e-10
	rs4525526	T	C	-0.0353532	0.780795	0.00372488	1.9e-21
	rs45490496	A	T	0.0199017	0.387019	0.00319815	5.3e-10
	rs4754839	G	A	-0.0165038	0.437702	0.00322136	3e-07
	rs4757142	G	A	0.0182726	0.39185	0.00319281	1.6e-09
	rs4841133	A	G	-0.0311605	0.0907969	0.00540009	2.4e-08
	rs4871844	T	C	-0.0168831	0.656543	0.003289	7.8e-08				*
	rs540730	T	C	0.031527	0.243395	0.00360102	5.4e-19
	rs55707100	C	T	0.109276	0.974128	0.00975024	3.8e-30
	rs55867305	G	A	0.0330002	0.747792	0.00354652	6.4e-21
	rs55869022	C	G	0.0281685	0.868283	0.00463934	9.7e-10
	rs56332871	C	A	-0.0487614	0.72552	0.00348576	1.9e-46
	rs575146	G	A	0.018188	0.399098	0.00330167	2.3e-08
	rs59194935	G	A	-0.0199212	0.567396	0.00313458	1.3e-10
	rs60701	C	T	0.0182913	0.257892	0.00353652	9.6e-08
	rs6073431	C	T	-0.0307286	0.468163	0.00316163	2.3e-21
	rs61762319	A	G	-0.0585987	0.97129	0.00926459	2.1e-10
	rs61922185	T	G	0.0202246	0.321928	0.00331845	5.2e-10
	rs62062271	T	C	-0.0312032	0.77149	0.00367734	3.7e-18
	rs631695	T	G	0.0244509	0.417777	0.00313333	6.8e-16
	rs645040	G	T	0.0416185	0.227549	0.00368915	8.7e-31
	rs6676846	G	A	-0.0293132	0.204308	0.00384483	2.6e-15
	rs6736913	A	G	0.0621693	0.0208085	0.0108168	2.2e-09
	rs6750410	A	G	0.0431047	0.934536	0.00625267	2.8e-12
	rs6792725	A	G	-0.0195875	0.306601	0.0034591	8.3e-09
	rs6870458	G	T	-0.0216406	0.45209	0.00310944	3e-12
	rs6939861	G	A	0.0235248	0.738371	0.0035658	1.4e-11
	rs7015	A	G	-0.0558212	0.185266	0.00398232	2.6e-45				*
	rs7166920	A	G	0.0190646	0.500523	0.00312235	3.9e-10
	rs7216664	A	G	-0.0193588	0.635656	0.00326797	7.4e-10
	rs72721770	G	C	0.0190917	0.65478	0.00326305	5.4e-09
	rs7314285	T	G	-0.0419894	0.93122	0.00612227	5.2e-12
	rs738409	C	G	-0.0498588	0.783255	0.00375431	9.3e-41
	rs7679843	C	G	-0.0403912	0.905098	0.00542357	3.1e-14
	rs7696472	G	A	-0.038471	0.524389	0.00309986	1.9e-37
	rs7735249	C	G	0.0299254	0.88736	0.00491898	6.3e-10
	rs7828742	A	G	0.016427	0.398353	0.00317926	5.5e-07
	rs7835492	T	C	-0.0251242	0.852183	0.00437453	3.2e-09
	rs7844586	T	C	-0.0204269	0.248312	0.00360298	9.4e-09
	rs7912521	T	C	-0.0484706	0.583119	0.00313186	1.2e-55
	rs7915430	T	G	0.0252094	0.797385	0.00385134	2.2e-11
	rs79391862	A	C	0.160095	0.986362	0.0135948	1.4e-33
	rs79717793	G	A	0.049049	0.84633	0.00429007	3.7e-32
	rs7997628	T	A	-0.0157632	0.649049	0.00325734	1.2e-07
	rs8107967	A	G	-0.0206551	0.434398	0.00312109	8.9e-11
	rs841194	G	A	0.0264931	0.821657	0.00409476	6.3e-10
	rs9383605	A	T	0.0194018	0.704484	0.00342243	4.6e-10
	rs9461224	G	T	-0.0197056	0.603454	0.00316136	3.1e-11
	rs9970140	A	G	-0.0431746	0.924728	0.00588059	1.9e-12
	rs9986829	G	A	-0.042141	0.492665	0.00310962	7e-44
Bioavailable testosterone	rs12410063	C	T	0.0261978	0.444412	0.00328125	2.3e-16	*
	rs113017476	G	A	-0.184269	0.961272	0.00850186	7.7e-104	*
	rs66956368	T	A	0.0344882	0.703939	0.00375954	3.2e-20	*
	rs13065463	G	A	0.0332719	0.86989	0.00484302	1.1e-11	*
	rs565931739	C	CA	0.049355	0.835012	0.00448321	9.9e-29	*
	rs528845403	A	AATGTGT	0.297576	0.99009	0.0177405	3.6e-63	*
	rs375286460	A	ATAT	-0.0183621	0.437565	0.00330958	6.4e-08	*
	rs3733897	A	G	0.0243766	0.86664	0.00477452	3.1e-07	*
	rs79310511	A	G	-0.0407285	0.951299	0.00762179	6.3e-08	*
	rs1611581	T	C	-0.0141278	0.316108	0.00365466	0.00015	*
	rs539017487	G	GT	-0.0360969	0.634367	0.00346459	2.2e-19	*
	rs71753454	A	AC	0.0227964	0.783244	0.00395271	1.5e-08	*
	rs190930099	A	G	-0.139871	0.994722	0.0225343	5.1e-10	*
	rs112714881	T	TAC	0.0170327	0.674754	0.00352171	1.1e-06	*
	rs1178947	T	C	0.0241056	0.796441	0.00405831	1.6e-09	*
	rs4503095	G	A	0.0334884	0.910149	0.00571341	2.8e-09	*
	rs4483209	G	T	-0.0164572	0.528523	0.00326916	9.1e-07	*
	rs796177770	C	CA	0.0196436	0.605041	0.00344303	2.3e-08	*
	rs11389722	G	GT	0.0235349	0.512313	0.00335552	9.4e-12	*
	rs116923389	T	C	0.10017	0.980997	0.0119848	6.2e-17	*
	rs10892924	A	T	-0.0391562	0.432504	0.00330715	5.5e-33	*
	rs618888	T	G	0.0282937	0.283294	0.00357545	1.6e-15	*
	rs56196860	C	A	-0.319654	0.968681	0.00934123	3.8e-255	*
	rs34138930	C	CA	0.0336742	0.885409	0.0051593	5.9e-11	*
	rs61932784	C	A	0.0221137	0.782992	0.00396731	4.8e-08	*
	rs12810788	G	A	0.028186	0.201204	0.00415126	2.2e-11	*
	rs6486542	C	T	0.0243627	0.570087	0.00331045	4.1e-14	*
	rs137969745	C	CGGGCGT	0.0451113	0.910547	0.00584435	4.5e-15	*
	rs7496293	C	T	-0.0234986	0.439242	0.00329038	9.5e-13	*
	rs12907068	A	G	-0.0236097	0.8624	0.00472208	4.1e-07	*
	rs545206972	C	T	-0.250493	0.993231	0.020146	3e-36	*
	rs6521	G	C	-0.0200834	0.43291	0.00328828	7.7e-09	*
	rs1034948	A	G	-0.0181719	0.132857	0.00339118	1.5e-07	*
	rs5915287	G	T	0.0137556	0.392362	0.0023887	4.5e-09	*
	rs5913997	G	C	0.0539264	0.200217	0.00288148	8.1e-81	*
	rs6616174	A	G	-0.0176837	0.639568	0.00240126	8e-13	*
	rs757309	G	A	-0.0192291	0.358908	0.0024254	7.3e-15	*
	rs5905042	C	A	0.0248367	0.690921	0.00252573	1.2e-22	*
	rs10137488	T	C	-0.0552944	0.973094	0.0101292	4e-08
	rs10279715	A	G	0.0216642	0.537379	0.00327445	6.7e-11				*
	rs10510939	T	C	-0.0165437	0.626616	0.00337889	9.6e-07
	rs10738700	A	G	0.0191927	0.570507	0.00330132	4.8e-09
	rs10982156	T	A	-0.0465708	0.930422	0.00665999	2e-12
	rs1112195	A	G	-0.0173887	0.505991	0.00327264	8e-08
	rs11703376	C	T	-0.0415677	0.729817	0.00368058	5.4e-30
	rs11751920	G	C	0.0592863	0.978523	0.0112467	2.5e-07
	rs1272131	T	C	-0.0291659	0.611001	0.00336821	2e-18
	rs12796488	C	A	0.0574329	0.823217	0.00425836	1.8e-41
	rs13028479	G	T	0.029466	0.448505	0.00328502	4.5e-19
	rs13835	C	A	-0.018409	0.575376	0.0032977	1.2e-08
	rs1454836	A	T	-0.0139034	0.400099	0.00331596	2.4e-05
	rs17254118	C	T	0.106393	0.981141	0.0119563	2.1e-19
	rs17703883	T	C	-0.045711	0.744385	0.0037393	1.5e-35
	rs1799941	G	A	0.035168	0.740226	0.00372625	7.4e-21
	rs1812755	T	C	0.0355923	0.799199	0.0041183	6.1e-18
	rs2011425	T	G	0.0465476	0.919783	0.00603264	1.6e-14
	rs2035837	T	C	0.0747061	0.851618	0.00458237	3e-58
	rs2038695	C	A	0.0215728	0.450993	0.00330046	3.2e-11
	rs204995	A	G	0.0250132	0.737528	0.0036988	4.8e-09				*
	rs2090409	C	A	0.0301968	0.683915	0.00351134	2.5e-18
	rs2184968	T	C	-0.0204349	0.547269	0.00326538	1.6e-10
	rs2327121	G	C	-0.0172423	0.340325	0.00344385	4e-07
	rs2438086	A	G	-0.0211534	0.425257	0.00329042	1.5e-10
	rs2631864	A	G	-0.0349678	0.895132	0.00533336	1.6e-11
	rs2668776	C	T	0.0302166	0.468978	0.00326875	2e-20
	rs2764772	T	A	-0.0339729	0.666711	0.00345638	1.9e-23
	rs2961853	T	C	-0.0181972	0.533155	0.00326318	2.5e-08
	rs34040779	T	C	0.0375165	0.923805	0.00629773	1.1e-09				*
	rs34192788	T	A	0.0200409	0.690888	0.00356007	1.5e-08
	rs35737316	C	T	-0.0390456	0.753502	0.00379344	1.1e-25
	rs3821866	G	C	0.0239506	0.623452	0.00336841	1.9e-13
	rs4274916	C	T	0.0177309	0.540748	0.00325929	8.1e-08
	rs4562360	A	G	-0.0332387	0.242624	0.00379519	2.3e-18
	rs4678408	A	G	-0.0262145	0.370881	0.0033923	7.2e-15
	rs4872310	G	A	0.0231692	0.75312	0.00377015	6.7e-10
	rs4919686	A	C	0.0231815	0.710686	0.00358678	2.1e-11				*
	rs503542	A	G	-0.0162934	0.550485	0.00328978	0.06			*
	rs55765314	C	A	0.0252763	0.83872	0.00443487	3.2e-08
	rs55795858	T	C	-0.0174159	0.671006	0.00352662	1.1e-06
	rs58879558	T	C	-0.0217023	0.769888	0.00385846	2.6e-08
	rs61762319	A	G	-0.0524837	0.971208	0.0097187	7.3e-08
	rs62041532	T	G	-0.0208979	0.78664	0.00397923	2.7e-07
	rs6718154	C	T	-0.0354908	0.726355	0.00365296	9e-23
	rs6729954	A	T	-0.0175992	0.563652	0.00330628	7e-08
	rs71519251	G	A	-0.0197864	0.833242	0.00443227	8.4e-06
	rs71529289	C	T	0.0361292	0.74722	0.00371266	8.3e-23
	rs7265992	G	A	0.0295046	0.821923	0.00430046	3.8e-12
	rs72664935	T	C	-0.0149851	0.425448	0.00331216	1.5e-05
	rs72774885	T	C	-0.0291452	0.834428	0.00446555	1.2e-10
	rs745486	C	T	0.0248333	0.718572	0.00362242	7e-12
	rs7454964	T	C	0.0184075	0.42866	0.00329947	3.7e-08
	rs7679843	C	G	-0.0466411	0.904809	0.00569525	1.7e-16
	rs7872329	A	T	0.0175924	0.690806	0.00353766	1.8e-07
	rs7912521	T	C	-0.0609617	0.582708	0.00329334	8.9e-78
	rs7915430	T	G	0.0186765	0.797374	0.00405294	5.1e-06
	rs8061590	A	G	0.0282624	0.599832	0.00332263	2.3e-18
	rs8076703	C	T	0.0246876	0.294817	0.0035718	3.6e-12
	rs829593	A	G	-0.0139645	0.313659	0.00350732	7.5e-05
	rs912202	G	C	-0.0425424	0.656439	0.00342911	5.6e-35
	rs9322822	C	T	0.0455277	0.679072	0.00348001	4.4e-39
	rs950716	A	G	0.0350904	0.863629	0.00474273	2.3e-13
	rs9824196	G	T	-0.024967	0.279013	0.00362923	2.3e-12
	rs9986829	G	A	-0.0557344	0.492532	0.00326697	7e-65
SHBG	rs4333851	A	G	0.008	0.154	0.002	3.4e-07	*
	rs198384	A	G	0.007	0.551	0.001	4.5e-07	*
	rs565471584	T	C	0.078	0.996	0.012	2.8e-11	*
	rs771435780	G	GGA	0.012	0.717	0.001	9.8e-20	*
	rs141811210	GTAA	G	0.007	0.43	0.001	1.3e-08	*
	rs1883783	T	G	0.006	0.43	0.001	3.6e-06	*
	rs35067979	C	T	0.017	0.929	0.002	1.9e-10	*
	rs35526088	T	G	0.007	0.386	0.001	1.9e-09	*
	rs140584594	A	G	0.012	0.269	0.001	9.1e-19	*
	rs71584764	TA	T	0.01	0.204	0.002	4.7e-10	*
	rs140386498	T	A	0.032	0.013	0.005	1.2e-09	*
	rs71586027	TATCTC	T	0.01	0.48	0.001	1.9e-19	*
	rs768651403	GT	G	0.008	0.759	0.001	8.1e-09	*
	rs148911629	G	C	0.044	0.991	0.006	8e-13	*
	rs907866	G	A	0.008	0.555	0.001	1.2e-12	*
	rs200883214	G	GT	0.006	0.443	0.001	1.2e-06	*
	rs10657979	C	CCTT	0.016	0.264	0.001	3.9e-33	*
	rs2197771	G	T	0.006	0.369	0.001	1.9e-06	*
	rs17050272	A	G	0.006	0.41	0.001	6.6e-08	*
	rs142740991	C	CA	0.008	0.29	0.001	1.1e-09	*
	rs4673528	C	T	0.006	0.556	0.001	3.2e-07	*
	rs62195072	C	T	0.008	0.325	0.001	1.3e-11	*
	rs762450647	CT	C	0.007	0.466	0.001	5.8e-08	*
	rs71115649	A	AC	0.008	0.346	0.001	2e-09	*
	rs60005573	GGATTAT	G	0.008	0.078	0.002	1.7e-05	*
	rs234051	A	G	0.008	0.284	0.001	2.6e-11	*
	rs7438888	C	T	0.071	0.005	0.009	1.4e-16	*
	rs4860987	T	A	0.03	0.26	0.001	5.3e-96	*
	rs72663907	T	G	0.012	0.878	0.002	6.3e-11	*
	rs149675684	G	A	0.079	0.003	0.013	5.7e-10	*
	rs187325356	A	T	0.065	0.008	0.007	4.1e-18	*
	rs72729610	A	G	0.01	0.834	0.002	4.7e-10	*
	rs36103835	T	C	0.008	0.249	0.001	7.5e-09	*
	rs79354983	A	G	0.016	0.905	0.002	1.6e-17	*
	rs2216707	C	T	0.008	0.829	0.002	1.4e-08	*
	rs34651	T	C	0.01	0.919	0.002	3e-06	*
	rs10649697	T	TAGA	0.009	0.244	0.001	2.6e-11	*
	rs2106854	T	C	0.008	0.187	0.002	1.6e-06	*
	rs112965849	A	AT	0.009	0.787	0.002	2.4e-09	*
	rs116483731	A	G	0.05	0.008	0.007	3.1e-13	*
	rs9379084	G	A	0.015	0.885	0.002	1e-15	*
	rs9266184	T	G	0.01	0.682	0.001	2.5e-14	*
	rs199910997	A	G	0.01	0.44	0.001	2.2e-12	*
	rs111643014	A	G	0.024	0.028	0.004	3.8e-10	*
	rs11751920	C	G	0.023	0.022	0.004	2.1e-07	*
	rs58321169	C	T	0.008	0.734	0.001	2.3e-07	*
	rs7780562	C	A	0.008	0.794	0.002	2.2e-07	*
	rs7808613	C	G	0.008	0.755	0.001	5.5e-08	*
	rs6965401	G	A	0.014	0.936	0.003	3.6e-07	*
	7:74298343_TGAGA_T	T	TGAGA	0.008	0.243	0.001	7.4e-08	*
	rs768159759	A	AG	0.013	0.075	0.002	1.6e-09	*
	rs1859690	G	A	0.015	0.067	0.002	6.5e-11	*
	rs12705095	G	T	0.017	0.182	0.002	7.5e-30	*
	rs35225944	T	TA	0.01	0.67	0.001	1.7e-17	*
	rs34372369	A	G	0.022	0.052	0.003	7.6e-14	*
	rs4725944	C	G	0.009	0.39	0.001	2.3e-13	*
	rs13280055	G	A	0.008	0.866	0.002	3.1e-06	*
	rs1567353	C	G	0.006	0.693	0.001	3.1e-06	*
	rs4979372	C	T	0.013	0.487	0.001	5.9e-28	*
	rs34771269	CT	C	0.012	0.295	0.001	6.9e-19	*
	rs3780190	G	A	0.013	0.545	0.001	9.8e-26	*
	rs6480299	C	G	0.011	0.33	0.001	3.8e-17	*
	rs3927496	A	T	0.01	0.572	0.001	1.1e-17	*
	rs997907	C	A	0.008	0.504	0.001	9.9e-10	*
	rs17747324	T	C	0.006	0.772	0.001	5.4e-05	*
	rs775181992	A	AGCCCT	0.01	0.239	0.001	6.1e-14	*
	rs11601507	A	C	0.016	0.069	0.002	3.6e-11	*
	rs778571122	GTGTTTTTTTTGTTTTTGTTTT	G	0.01	0.613	0.001	1e-17	*
	rs62618693	T	C	0.019	0.046	0.003	5.2e-11	*
	rs143709973	A	C	0.014	0.955	0.003	2.1e-07	*
	rs174528	T	C	0.008	0.62	0.001	1.8e-10	*
	rs2277283	C	T	0.008	0.317	0.001	6.6e-09	*
	rs4645936	G	A	0.015	0.947	0.003	4.5e-08	*
	rs4988308	G	A	0.005	0.557	0.001	1.4e-06	*
	rs11398692	C	CT	0.006	0.52	0.001	5.7e-06	*
	rs757253787	T	TC	0.008	0.271	0.001	7.6e-09	*
	rs56196860	A	C	0.022	0.032	0.004	6.6e-11	*
	rs3782735	A	G	0.007	0.6	0.001	1.3e-07	*
	rs4762755	T	C	0.007	0.57	0.001	1e-09	*
	rs10083137	A	G	0.02	0.965	0.003	3.7e-11	*
	rs75130744	G	C	0.03	0.928	0.002	3.1e-39	*
	rs864899	A	G	0.009	0.416	0.001	1.1e-13	*
	rs1351394	T	C	0.007	0.491	0.001	5.7e-08	*
	rs61929307	G	T	0.007	0.341	0.001	1.3e-07	*
	rs191591035	G	C	0.102	0.997	0.014	7.4e-14	*
	rs61755050	T	C	0.129	0.994	0.008	3.7e-67	*
	rs11111274	G	A	0.007	0.263	0.001	4.6e-08	*
	rs565728741	C	CA	0.012	0.899	0.002	4.7e-09	*
	rs769447487	T	TTA	0.011	0.307	0.001	9.2e-19	*
	rs75170914	T	C	0.012	0.255	0.001	5.9e-22	*
	rs1005421	C	T	0.006	0.585	0.001	1.5e-07	*
	rs773816354	TAACAGGAGTTAAAAGTGTCG	T	0.012	0.511	0.001	7.2e-23	*
	rs45490496	A	T	0.009	0.387	0.001	7.1e-13	*
	rs8038032	G	A	0.011	0.322	0.001	1.3e-16	*
	rs7175361	A	G	0.009	0.158	0.002	4.3e-07	*
	rs549677458	A	G	0.1	0.998	0.018	7e-09	*
	rs191884522	C	T	0.13	0.998	0.015	5.3e-17	*
	rs149663666	T	C	0.047	0.991	0.007	1.1e-12	*
	rs8030357	G	T	0.01	0.285	0.001	2e-15	*
	rs528350911	C	G	0.042	0.994	0.008	1.1e-08	*
	rs62012358	G	A	0.007	0.335	0.001	2.3e-09	*
	rs370654105	C	CT	0.007	0.754	0.001	2.7e-07	*
	rs55962409	C	A	0.008	0.707	0.001	2.4e-09	*
	rs11419346	C	CT	0.006	0.797	0.002	3.7e-05	*
	rs148082013	G	C	0.054	0.995	0.01	1.2e-07	*
	rs185073832	C	A	0.106	0.998	0.017	5.9e-10	*
	rs34006916	G	A	0.017	0.945	0.003	8.1e-10	*
	rs562609617	GT	G	0.011	0.314	0.001	3.4e-15	*
	rs11641834	C	T	0.012	0.568	0.001	6.9e-23	*
	rs904801	A	G	0.01	0.27	0.001	1.6e-15	*
	rs2287322	G	A	0.019	0.223	0.001	7.1e-41	*
	rs184640919	G	A	0.096	0.999	0.019	8.3e-07	*
	rs6258	C	T	0.61	0.993	0.007	4.6E-1586	*
	rs8066941	T	G	0.015	0.761	0.001	2.2e-27	*
	rs17669311	G	A	0.01	0.611	0.001	9.8e-16	*
	rs2002094	C	A	0.012	0.908	0.002	9.1e-09	*
	rs11867902	G	A	0.021	0.974	0.004	1.5e-08	*
	rs591939	A	G	0.009	0.751	0.001	2.7e-11	*
	rs111767734	T	G	0.032	0.988	0.006	7.6e-09	*
	rs142627977	C	CAAGT	0.012	0.509	0.001	5.1e-24	*
	rs753645751	G	GA	0.009	0.797	0.002	4e-10	*
	rs1991401	G	A	0.007	0.313	0.001	1.6e-07	*
	rs9914426	G	C	0.008	0.539	0.001	1.7e-11	*
	rs202128511	T	TTG	0.013	0.214	0.001	1e-17	*
	rs754959778	CGT	C	0.005	0.661	0.001	8.7e-05	*
	rs111917063	C	G	0.019	0.979	0.004	1.4e-06	*
	rs55855238	C	T	0.009	0.649	0.001	3.8e-13	*
	rs12454712	C	T	0.006	0.377	0.001	7.5e-08	*
	rs62134282	T	C	0.007	0.5	0.001	7.4e-09	*
	rs11539938	C	T	0.01	0.421	0.001	2.3e-14	*
	rs10411958	C	T	0.007	0.533	0.001	1.6e-07	*
	rs10421262	T	G	0.011	0.576	0.001	3.6e-22	*
	rs67527887	T	C	0.007	0.513	0.001	4.7e-09	*
	rs7254776	C	T	0.005	0.352	0.001	3.2e-05	*
	rs190712692	A	G	0.014	0.054	0.003	1.3e-07	*
	rs4077285	G	C	0.012	0.906	0.002	8.8e-08	*
	rs144794875	G	A	0.01	0.145	0.002	7.3e-09	*
	rs771193934	AGGCATGCTGCCAAGAAT	A	0.006	0.342	0.001	6.6e-07	*
	rs186915841	C	T	0.094	0.998	0.015	6.3e-09	*
	rs749761903	A	AT	0.008	0.447	0.001	4e-10	*
	rs3795128	C	T	0.01	0.484	0.001	1.5e-17	*
	rs4809604	T	G	0.006	0.574	0.001	1.1e-07	*
	rs201764793	TTTC	T	0.009	0.342	0.001	6.7e-13	*
	rs73909848	G	A	0.014	0.073	0.002	1.3e-09	*
	rs2238799	G	A	0.007	0.39	0.001	5.8e-11	*
	rs41412647	C	A	0.01	0.431	0.001	1.4e-16	*
	rs5749082	T	A	0.009	0.293	0.001	5.3e-12	*
	rs7286550	G	A	0.008	0.701	0.001	2.8e-10	*
	rs112352679	T	C	0.01	0.81	0.002	2.6e-10	*
	rs211644	C	T	0.006	0.691	0.001	2.1e-10	*
	rs73631501	T	C	0.011	0.097	0.001	1.6e-15	*
	rs780309846	AAAAAAC	A	0.005	0.472	0.001	1.3e-08	*
	rs6632893	A	C	0.006	0.706	0.001	1.3e-10	*
	rs7892835	G	A	0.008	0.854	0.001	3.9e-15	*
	rs148427769	G	C	0.014	0.029	0.003	2.8e-08	*
	rs778239811	T	TAC	0.006	0.732	0.001	4.3e-09	*
	rs200138078	C	T	0.007	0.852	0.001	1.3e-08	*
	rs1418334	G	A	0.04	0.39	0.001	3.3E-474	*
	rs73266316	T	C	0.013	0.072	0.002	7.5e-12	*
	rs12690320	G	A	0.005	0.557	0.001	5.6e-08	*
	rs73547906	C	T	0.006	0.712	0.001	1e-09	*
	rs180956060	G	A	0.013	0.897	0.002	3.9e-18	*
	rs2283760	C	T	0.005	0.189	0.001	1.2e-07	*
	rs36086195	T	C	0.017	0.579	0.001	4.5e-44
	rs114165349	G	C	0.087	0.977	0.004	3.5e-111
	rs59708846	A	G	0.019	0.076	0.002	7.7e-18
	rs1730865	G	T	0.026	0.345	0.001	4.6e-98
	rs72708162	T	G	0.016	0.079	0.002	9.6e-14
	rs2275560	G	A	0.007	0.744	0.002	3e-07
	rs12059956	G	A	0.008	0.583	0.001	4.3e-10
	rs78444298	G	A	0.026	0.981	0.004	5.4e-11
	rs17583875	A	G	0.024	0.021	0.004	2.2e-09
	rs7540115	C	A	0.009	0.819	0.002	1.1e-09
	rs10864086	C	A	0.015	0.256	0.001	1.7e-28
	rs2820441	C	A	0.007	0.318	0.001	2.7e-09
	rs2247213	G	A	0.014	0.67	0.001	5.7e-28
	rs1870927	A	T	0.006	0.62	0.001	6.6e-07
	rs144647926	A	G	0.012	0.087	0.002	1.4e-09
	rs1260326	C	T	0.038	0.606	0.001	3.3e-219
	rs138529890	A	G	0.025	0.038	0.003	2.5e-14
	rs6736913	A	G	0.033	0.021	0.004	3e-15
	rs6750410	A	G	0.018	0.935	0.002	9.3e-14
	rs3747647	C	G	0.008	0.218	0.002	8.2e-09
	rs13389219	T	C	0.011	0.394	0.001	8.6e-21
	rs72948115	C	T	0.012	0.905	0.002	4.7e-09
	rs8176526	C	T	0.006	0.73	0.001	2e-06
	rs4675682	T	C	0.009	0.54	0.001	3.1e-15
	rs62182125	G	A	0.006	0.449	0.001	5.5e-08
	rs12694450	T	C	0.007	0.325	0.001	3.8e-08
	rs2222018	C	A	0.013	0.352	0.001	1.4e-24
	rs10153800	A	G	0.007	0.23	0.001	5.9e-07
	rs17036326	G	A	0.017	0.122	0.002	1.2e-18
	rs6792725	G	A	0.012	0.694	0.001	2.1e-21
	rs2564923	A	G	0.008	0.443	0.001	7.8e-12
	rs13315174	G	A	0.007	0.784	0.001	5.2e-08
	rs687339	C	T	0.028	0.228	0.001	1e-87
	rs7623513	C	A	0.009	0.129	0.002	3.7e-07
	rs12696304	G	C	0.008	0.266	0.001	1.7e-09
	rs79287178	G	A	0.04	0.968	0.004	3.6e-30
	rs7631981	G	A	0.007	0.697	0.001	4e-08
	rs35654957	T	C	0.008	0.63	0.001	2.6e-12
	rs13108218	A	G	0.023	0.383	0.001	1.2e-79
	rs11734408	G	A	0.008	0.293	0.001	3.3e-10
	rs1349852	C	A	0.02	0.475	0.001	5.9e-67
	rs28507491	A	G	0.014	0.376	0.001	5.7e-29
	rs7694379	G	A	0.021	0.567	0.001	4e-66
	rs6831352	T	C	0.02	0.302	0.001	1e-50
	rs7655064	T	C	0.008	0.875	0.002	6.5e-07
	rs10027275	G	C	0.013	0.259	0.001	1.7e-21
	rs78890745	A	G	0.014	0.109	0.002	8.9e-12
	rs11732763	A	G	0.012	0.106	0.002	3e-11
	rs29681	T	C	0.009	0.877	0.002	6.3e-06
	rs10069690	C	T	0.007	0.742	0.001	8.7e-07				*
	rs7735249	C	G	0.018	0.887	0.002	2.4e-21
	rs40270	A	C	0.014	0.228	0.001	1.3e-22
	rs11739158	T	C	0.008	0.428	0.001	2.1e-12
	rs6595447	T	C	0.008	0.807	0.002	2.9e-07
	rs329122	G	A	0.006	0.581	0.001	4.8e-07
	rs11743810	T	C	0.009	0.56	0.001	2e-12
	rs2431752	A	G	0.01	0.106	0.002	7.5e-08
	rs55646464	G	T	0.007	0.7	0.001	3.9e-07
	rs62394490	T	A	0.011	0.405	0.001	1.9e-20
	rs4714001	G	A	0.005	0.36	0.001	2.9e-06
	rs6939861	G	A	0.011	0.738	0.001	1.1e-15
	rs4715316	T	C	0.009	0.644	0.001	2e-13
	rs17185536	T	C	0.005	0.244	0.001	0.00014
	rs1890426	C	T	0.007	0.401	0.001	2.3e-09
	rs6900473	A	G	0.009	0.312	0.001	7.4e-12				*
	rs501470	G	T	0.015	0.475	0.001	6.7e-40				*
	rs62442919	A	G	0.007	0.382	0.001	1.1e-09
	rs2106727	G	A	0.005	0.637	0.001	2.3e-05
	rs860262	A	C	0.01	0.502	0.001	2.2e-17
	rs1799831	C	T	0.009	0.843	0.002	2.9e-07
	rs73109480	T	C	0.014	0.071	0.002	2.8e-09
	rs12536766	T	G	0.005	0.57	0.001	0.00014
	rs17145750	T	C	0.011	0.161	0.002	9.7e-11
	rs1229492	T	C	0.011	0.268	0.001	6.3e-18
	rs445	C	T	0.014	0.905	0.002	6.6e-11
	rs6950023	G	T	0.032	0.814	0.002	9.9e-96				*
	rs187437	G	A	0.008	0.547	0.001	9.6e-14
	rs157935	G	T	0.012	0.304	0.001	1.5e-22
	rs3812275	C	A	0.007	0.403	0.001	3.3e-08
	rs114949263	C	T	0.019	0.111	0.002	4.2e-25
	rs4841133	G	A	0.022	0.909	0.002	1.4e-28
	rs876435	G	A	0.008	0.41	0.001	3e-11				*
	rs12543287	C	G	0.011	0.371	0.001	1.9e-18
	rs10107182	T	C	0.012	0.663	0.001	2.8e-22
	rs75349541	C	T	0.009	0.867	0.002	2.6e-07
	rs11994858	G	A	0.011	0.654	0.001	1.2e-19
	rs2721195	T	C	0.011	0.475	0.001	5.3e-21
	rs10116426	C	A	0.009	0.432	0.001	5.6e-13
	rs820503	C	A	0.011	0.863	0.002	3.7e-11
	rs35234337	C	T	0.008	0.743	0.001	2.3e-08
	rs10868080	T	A	0.021	0.256	0.001	1.5e-57
	rs56237852	C	A	0.007	0.826	0.002	5.7e-06
	rs62580766	T	C	0.01	0.182	0.002	1.9e-10
	rs1570516	T	C	0.006	0.766	0.001	1.6e-05
	rs9697210	G	A	0.019	0.855	0.002	1.1e-29
	rs79717793	G	A	0.025	0.845	0.002	2.6e-55
	rs3781085	T	G	0.006	0.585	0.001	1e-07
	rs3006593	C	G	0.008	0.38	0.001	7.9e-10
	rs34390319	C	T	0.015	0.1	0.002	1.4e-12
	rs10822153	A	C	0.064	0.472	0.001	5.8E-650
	rs1782652	T	A	0.013	0.619	0.001	5.8e-27
	rs2259305	G	A	0.012	0.523	0.001	2.9e-22
	rs856534	A	G	0.01	0.387	0.001	6.7e-19
	rs7096937	T	C	0.009	0.269	0.001	5.3e-14
	rs1037169	T	C	0.012	0.313	0.001	3.7e-20
	rs12364060	T	C	0.008	0.237	0.001	1.6e-07
	rs12797706	A	G	0.012	0.235	0.001	6.1e-17
	rs631695	T	G	0.017	0.418	0.001	8.7e-47
	rs10895277	A	G	0.01	0.659	0.001	8.9e-15
	rs665731	T	C	0.007	0.19	0.002	1.2e-05
	rs2156805	G	A	0.005	0.508	0.001	1.4e-06
	rs76895963	G	T	0.055	0.021	0.005	2.4e-33
	rs1871395	A	G	0.033	0.848	0.002	4.6e-88
	rs12818938	T	G	0.009	0.832	0.002	1e-08
	rs540730	T	C	0.018	0.246	0.001	4.9e-39
	rs7314285	G	T	0.03	0.069	0.002	1.5e-41
	rs9738226	G	A	0.019	0.623	0.001	5.2e-54
	rs41284816	T	G	0.02	0.019	0.005	1.9e-06
	rs116338429	T	C	0.01	0.171	0.002	1.3e-09
	rs11621792	C	T	0.013	0.546	0.001	1.4e-25
	rs72683923	C	T	0.034	0.02	0.004	3e-16
	rs2239222	G	A	0.011	0.35	0.001	5.5e-17
	rs13379043	C	T	0.008	0.28	0.001	2.2e-10
	rs28929474	T	C	0.138	0.02	0.004	1.2e-232				*
	rs3742366	C	T	0.009	0.346	0.001	3.7e-14
	rs28562483	G	T	0.011	0.872	0.002	4.9e-08
	rs139974673	T	C	0.074	0.975	0.004	3e-84
	rs149624078	C	T	0.098	0.986	0.005	5.4e-81
	rs56187480	G	A	0.013	0.655	0.001	1.3e-25
	rs8038465	T	C	0.006	0.425	0.001	5.2e-08
	rs72753908	C	T	0.011	0.925	0.002	1.8e-06
	rs11856926	G	A	0.012	0.551	0.001	1.9e-22
	rs56332871	A	C	0.03	0.272	0.001	4.2e-111
	rs36108764	G	A	0.01	0.805	0.002	1.8e-10
	rs12928099	A	C	0.009	0.295	0.001	1.2e-11
	rs2288004	G	C	0.007	0.619	0.001	1.1e-08
	rs246192	G	C	0.009	0.48	0.001	7.5e-13
	rs28650012	G	C	0.007	0.271	0.001	2.5e-09
	rs4782568	G	C	0.015	0.452	0.001	5e-36
	rs1799941	A	G	0.121	0.261	0.001	4.1E-1795
	rs12950562	T	C	0.011	0.614	0.001	7.4e-21
	rs2905801	T	C	0.014	0.705	0.001	3.8e-28
	rs11655704	C	T	0.031	0.315	0.001	4.9e-136				*
	rs1801689	A	C	0.033	0.97	0.004	1.8e-21
	rs7210574	C	T	0.01	0.329	0.001	8.1e-16
	rs36013981	A	G	0.007	0.604	0.001	3.8e-10
	rs10871794	A	G	0.006	0.697	0.001	1.8e-06
	rs1788641	A	G	0.007	0.688	0.001	2e-07
	rs1640267	C	T	0.017	0.286	0.001	5.9e-41
	rs60018147	G	A	0.013	0.121	0.002	1e-12
	rs202200760	C	G	0.071	0.039	0.003	3.7e-98
	rs35824797	C	T	0.016	0.922	0.002	1.1e-14
	rs45512696	T	C	0.021	0.174	0.002	1.1e-41
	rs11666245	G	A	0.016	0.953	0.003	2.2e-09
	rs34255979	T	C	0.027	0.119	0.002	4e-51
	rs111981233	G	T	0.026	0.079	0.002	8.2e-33
	rs13042148	C	T	0.012	0.844	0.002	1.4e-14
	rs4812336	A	G	0.008	0.303	0.001	9.2e-09
	rs3746575	G	C	0.017	0.597	0.001	2.2e-43
	rs78319058	T	C	0.025	0.022	0.004	4.2e-10
	rs1058319	T	C	0.009	0.135	0.002	1.6e-07				*
	rs2234694	A	C	0.013	0.956	0.003	6.7e-07
	rs6005840	A	G	0.017	0.327	0.001	4e-39
	rs738409	G	C	0.031	0.216	0.001	1.8e-96
Oestradiol	rs35837559	T	C	-0.0748663	0.801471	0.0136728	4.4e-08	*
	rs751221156	TATAAG	T	-0.0763079	0.801146	0.0137157	2.6e-08	*
	rs765829289	TCTGA	T	-0.0765527	0.801067	0.0137104	2.4e-08	*
	rs112001460	G	A	0.076645	0.497305	0.0116473	4.7e-11	*
	rs72717259	C	T	0.0857171	0.779954	0.0137828	5e-10	*
	rs60117229	A	G	0.0837201	0.778161	0.0136928	9.7e-10	*
	rs72717260	T	C	0.0809373	0.760763	0.0131083	6.6e-10	*
	rs4774051	G	A	0.0811205	0.761315	0.0130926	5.8e-10	*
	rs12889189	G	C	-0.0763312	0.681329	0.0129629	3.9e-09	*
	rs58233215	C	T	0.0811707	0.758626	0.0130016	4.3e-10	*
	rs145146397	T	TA	0.0840365	0.779411	0.0147398	1.2e-08	*
	rs28408006	C	G	0.106983	0.599072	0.0114853	1.2e-20	*
	rs35731193	G	GA	0.11074	0.586601	0.0116157	1.5e-21	*
	rs78461401	G	A	0.0825231	0.7613	0.0129527	1.9e-10	*
	rs79033396	T	G	0.0826791	0.760504	0.0129323	1.6e-10	*
	rs2078704	C	T	0.0825807	0.761084	0.0129347	1.7e-10	*
	rs2078703	T	C	0.0824955	0.761115	0.012934	1.8e-10	*
	rs72703003	G	A	0.0860883	0.80265	0.0143827	2.2e-09	*
	rs11623314	G	A	0.0827471	0.760448	0.0129066	1.4e-10	*
	rs2078702	G	A	0.0826963	0.76046	0.0128915	1.4e-10	*
	rs10131857	T	C	0.109622	0.590097	0.0113305	3.9e-22	*
	rs72703006	G	C	0.0822754	0.761781	0.0128978	1.8e-10	*
	rs72703009	G	C	0.0822587	0.761779	0.0128961	1.8e-10	*
	rs76401342	A	T	0.0798868	0.762961	0.013086	1e-09	*
	rs72703011	T	C	0.0828253	0.761113	0.0128688	1.2e-10	*
	rs72691897	A	G	0.0829024	0.76114	0.0128696	1.2e-10	*
	rs72691898	A	G	0.0826734	0.761151	0.0128696	1.3e-10	*
	rs11624175	T	C	0.0820223	0.761519	0.0128745	1.9e-10	*
	rs35821644	C	T	0.0820174	0.760763	0.0128525	1.8e-10	*
	rs11628393	C	T	0.0811634	0.750836	0.0128413	2.6e-10	*
	rs11624313	T	G	0.0812567	0.750855	0.0128413	2.5e-10	*
	rs58702182	C	T	0.080999	0.750817	0.0128351	2.8e-10	*
	rs59803974	A	G	0.0809202	0.750805	0.0128302	2.8e-10	*
	rs79758423	C	T	0.0814412	0.76156	0.0128584	2.4e-10	*
	rs59852314	T	C	0.080897	0.750929	0.0128306	2.9e-10	*
	rs146786686	A	G	0.0820964	0.839539	0.0148585	3.3e-08	*
	rs77374074	G	A	0.0814209	0.761637	0.0128599	2.4e-10	*
	rs12432278	C	G	0.109135	0.600293	0.0112165	2.2e-22	*
	rs12432264	A	G	0.0818824	0.839504	0.0148411	3.4e-08	*
	rs12432354	G	A	0.0819022	0.839522	0.0148421	3.4e-08	*
	rs12435563	T	A	0.0818987	0.839405	0.0148324	3.4e-08	*
	rs11160915	G	A	0.109493	0.589994	0.011279	2.8e-22	*
	rs35126230	A	G	0.0759642	0.742051	0.0129045	3.9e-09	*
	rs34155970	A	G	0.109338	0.600885	0.0112706	3e-22	*
	rs17632965	T	G	0.0818476	0.839373	0.0148309	3.4e-08	*
	rs113023232	G	T	0.0818091	0.839296	0.0148142	3.3e-08	*
	rs67999755	A	T	0.109357	0.589908	0.0112757	3.1e-22	*
	rs112685454	T	G	0.0817343	0.839457	0.0148391	3.6e-08	*
	rs58291548	C	A	0.107319	0.59107	0.0114846	9.2e-21	*
	rs59807449	G	T	0.0823484	0.761223	0.012874	1.6e-10	*
	rs58808970	A	G	0.0810824	0.760953	0.0128224	2.6e-10	*
	rs112967260	C	T	0.0814878	0.839504	0.0148538	4.1e-08	*
	rs57412899	T	A	0.109763	0.606669	0.0113417	3.7e-22	*
	rs56663225	C	A	0.10971	0.606369	0.0113348	3.7e-22	*
	rs12433293	A	G	0.108627	0.628189	0.011767	2.7e-20	*
	rs72693903	A	G	0.081282	0.759834	0.0127461	1.8e-10	*
	rs10151858	T	C	0.109199	0.589432	0.0112553	3e-22	*
	rs56852233	C	G	0.109471	0.58951	0.0112718	2.7e-22	*
	rs2073681	G	A	0.108591	0.588874	0.0112751	5.9e-22	*
	rs56825562	A	C	0.100839	0.551809	0.0119479	3.2e-17	*
	rs113047412	A	G	0.082694	0.723398	0.01262	5.7e-11	*
	rs2073679	T	C	0.109592	0.589366	0.0112796	2.6e-22	*
	rs79149465	T	C	0.0850566	0.801972	0.0142881	2.6e-09	*
	rs989087	G	A	0.0826456	0.759207	0.0127861	1e-10	*
	rs989086	T	C	0.0822471	0.759929	0.0128159	1.4e-10	*
	rs989085	C	G	0.109756	0.589153	0.0112851	2.3e-22	*
	rs59839634	T	C	0.109967	0.589194	0.0112902	2e-22	*
	rs11624266	A	G	0.0821025	0.759269	0.0128101	1.5e-10	*
	rs11848337	A	G	0.10981	0.588858	0.0112982	2.5e-22	*
	rs11844522	T	C	0.0819384	0.749661	0.0128094	1.6e-10	*
	rs11160918	T	C	0.109582	0.588897	0.0112997	3.1e-22	*
	rs4511431	C	T	0.106098	0.643286	0.0115857	5.3e-20	*
	rs4486788	A	G	0.0798979	0.706286	0.0122296	6.4e-11	*
	rs4586326	A	G	0.0813958	0.749007	0.0128246	2.2e-10	*
	rs4635234	C	T	0.0825012	0.748493	0.0128207	1.2e-10	*
	rs10134037	T	C	0.109616	0.58863	0.0113309	3.9e-22	*
	rs4624061	T	C	0.102613	0.635726	0.0115231	5.3e-19	*
	rs67891919	A	T	0.108165	0.599699	0.0112759	8.6e-22	*
	rs78934356	T	G	0.109109	0.601733	0.0114584	1.7e-21	*
	rs113394449	A	ATT	0.107979	0.601054	0.0114543	4.2e-21	*
	rs78301317	C	G	0.107989	0.600581	0.0112786	1e-21	*
	rs72693916	A	T	0.108412	0.600315	0.011279	7.1e-22	*
	rs72693917	A	G	0.107629	0.59856	0.0112811	1.4e-21	*
	rs72693918	G	A	0.107662	0.598555	0.011283	1.4e-21	*
	rs12436469	C	T	0.107873	0.598665	0.0112864	1.2e-21	*
	rs12433689	T	C	0.107868	0.597707	0.0112774	1.1e-21	*
	rs12436553	G	A	0.107607	0.597695	0.011273	1.4e-21	*
	rs12437123	A	T	0.110565	0.635346	0.0123068	2.6e-19	*
	rs12434391	T	C	0.110567	0.635346	0.0123069	2.6e-19	*
	rs12437141	C	T	0.110564	0.635347	0.0123069	2.6e-19	*
	rs12437211	G	A	0.110913	0.634873	0.0122421	1.3e-19	*
	rs12437142	A	G	0.110875	0.634814	0.0122437	1.4e-19	*
	rs12434464	T	C	0.1072	0.598335	0.011285	2.1e-21	*
	rs34673829	C	T	0.108369	0.601822	0.0115526	6.6e-21	*
	rs34279995	C	CG	0.120026	0.642973	0.013376	2.9e-19	*
	rs12437205	A	G	0.108368	0.601821	0.0115527	6.6e-21	*
	rs12434484	T	C	0.107099	0.598505	0.0112868	2.3e-21	*
	rs72693920	A	G	0.107114	0.598527	0.011288	2.3e-21	*
	rs35975185	T	C	0.107369	0.59856	0.011292	1.9e-21	*
	rs59506695	A	T	0.107343	0.598452	0.0112897	1.9e-21	*
	rs60460963	A	G	0.107234	0.598493	0.0112874	2.1e-21	*
	rs59494912	T	C	0.107791	0.597728	0.0112792	1.2e-21	*
	rs59326965	C	G	0.107684	0.598649	0.0112919	1.5e-21	*
	rs56852249	C	A	0.107676	0.598648	0.0112917	1.5e-21	*
	rs35307628	T	G	0.10756	0.59849	0.0112932	1.7e-21	*
	rs34761731	A	G	0.105697	0.611952	0.0113704	1.5e-20	*
	rs34041853	C	T	0.107649	0.59862	0.0112962	1.6e-21	*
	rs35524917	G	T	0.10768	0.598976	0.0113024	1.6e-21	*
	rs35554840	A	G	0.107488	0.598997	0.0113023	1.9e-21	*
	rs35467362	G	T	0.107666	0.59899	0.0113012	1.6e-21	*
	rs34019140	G	A	0.107709	0.599035	0.0113025	1.6e-21	*
	rs79320132	A	C	0.110939	0.599303	0.011574	9.2e-22	*
	rs34492605	T	C	0.107823	0.598978	0.0113024	1.4e-21	*
	rs72693922	C	T	0.107827	0.598762	0.0113024	1.4e-21	*
	rs10135041	A	G	0.108836	0.587822	0.0113496	8.9e-22	*
	rs76784925	G	A	0.112266	0.611468	0.0117062	8.8e-22	*
	rs77354495	A	G	0.112266	0.611468	0.0117062	8.8e-22	*
	rs72693925	T	C	0.112302	0.610364	0.0117124	9e-22	*
	rs72693926	T	A	0.112302	0.610364	0.0117124	9e-22	*
	rs72693927	T	C	0.107799	0.598493	0.0113015	1.5e-21	*
	rs12883397	G	A	0.114384	0.593871	0.0117093	1.5e-22	*
	rs12883402	G	C	0.113638	0.593176	0.0117012	2.7e-22	*
	rs12883403	G	T	0.113638	0.593176	0.0117012	2.7e-22	*
	rs12883410	G	A	0.114384	0.593872	0.0117094	1.5e-22	*
	rs12883422	C	T	0.107864	0.589122	0.0113571	2.1e-21	*
	rs72693929	C	T	0.107862	0.589165	0.011357	2.2e-21	*
	rs72693930	C	T	0.111736	0.589743	0.0116907	1.2e-21	*
	rs72693931	A	C	0.111385	0.589894	0.011689	1.6e-21	*
	rs72693932	C	A	0.11137	0.589953	0.0116901	1.6e-21	*
	rs72693934	A	G	0.111749	0.589782	0.0117105	1.4e-21	*
	rs72693935	T	G	0.111789	0.591013	0.0117285	1.6e-21	*
	rs72693936	T	G	0.107945	0.589104	0.011362	2.1e-21	*
	rs72693937	C	T	0.108989	0.601129	0.0118992	5.2e-20	*
	rs72693938	G	A	0.108929	0.602519	0.0119196	6.3e-20	*
	rs77837503	C	T	0.10847	0.606206	0.011947	1.1e-19	*
	rs74939296	T	C	0.108438	0.606144	0.0119459	1.1e-19	*
	rs76506404	A	T	0.108632	0.606968	0.0119675	1.1e-19	*
	rs78609932	T	A	0.108634	0.606968	0.0119675	1.1e-19	*
	rs111427200	A	AG	0.117955	0.630867	0.0136183	4.7e-18	*
	rs185430538	C	A	0.108232	0.608056	0.0119435	1.3e-19	*
	rs79473576	A	C	0.108301	0.607643	0.0119358	1.2e-19	*
	rs75108704	A	G	0.107894	0.606893	0.0119104	1.3e-19	*
	rs72693940	G	A	0.107197	0.602777	0.0118379	1.4e-19	*
	rs77686853	G	C	0.112983	0.617797	0.0136545	1.3e-16	*
	rs80171187	G	A	0.107545	0.598042	0.0118064	8.3e-20	*
	rs76967878	A	G	0.110908	0.59057	0.0116925	2.4e-21	*
	rs12885633	T	A	0.110145	0.59004	0.0116831	4.2e-21	*
	rs12884424	C	T	0.11101	0.59076	0.0116913	2.2e-21	*
	rs12884434	C	T	0.110985	0.590703	0.0116901	2.2e-21	*
	rs12890279	T	C	0.108606	0.590391	0.0113836	1.4e-21	*
	rs12888966	A	C	0.108305	0.590266	0.0113863	1.9e-21	*
	rs12889295	A	C	0.107415	0.587984	0.0113566	3.1e-21	*
	rs12890783	T	C	0.108532	0.599245	0.0117872	3.3e-20	*
	rs12889420	A	G	0.105958	0.597186	0.0117625	2.1e-19	*
	rs12889885	G	A	0.107759	0.588789	0.01137	2.6e-21	*
	rs111921292	A	T	0.110074	0.594452	0.0117288	6.3e-21	*
	rs12890996	T	G	0.10847	0.589853	0.0113907	1.7e-21	*
	rs12890059	G	T	0.108414	0.589881	0.0113912	1.8e-21	*
	rs12890231	G	A	0.107958	0.588844	0.0113737	2.3e-21	*
	rs10162545	C	T	0.108269	0.589069	0.0113811	1.9e-21	*
	rs77089645	G	A	0.112773	0.603329	0.0118841	2.3e-21	*
	rs67977883	G	A	0.112773	0.603329	0.0118841	2.3e-21	*
	rs72693943	T	C	0.108126	0.588864	0.0113904	2.3e-21	*
	rs72693945	T	C	0.108373	0.58972	0.0113987	2e-21	*
	rs72693946	C	T	0.108197	0.590468	0.0114167	2.6e-21	*
	rs112212860	G	GGC	0.110267	0.610874	0.0120687	6.4e-20	*
	rs116861927	G	C	0.112664	0.614479	0.0121281	1.5e-20	*
	rs114396365	A	T	0.112664	0.614479	0.0121281	1.5e-20	*
	rs113127775	C	T	0.112664	0.614475	0.012128	1.5e-20	*
	rs4326953	C	A	0.112271	0.597352	0.0122259	4.2e-20	*
	rs72693947	T	C	0.107469	0.617657	0.0121765	1.1e-18	*
	rs72693948	C	T	0.111571	0.623522	0.0122842	1.1e-19	*
	rs112200923	T	C	0.10781	0.649056	0.0128184	4.1e-17	*
	rs138255969	T	C	0.112684	0.667563	0.0132262	1.6e-17	*
	rs112413561	C	T	0.112657	0.66258	0.013117	8.8e-18	*
	rs112056707	T	A	0.110919	0.647511	0.0127918	4.3e-18	*
	rs112226238	A	G	0.11054	0.647836	0.0127935	5.6e-18	*
	rs72693950	A	T	0.109873	0.646653	0.0127653	7.5e-18	*
	rs72693952	A	C	0.109969	0.646236	0.0127821	7.7e-18	*
	rs199939472	G	GA	0.115643	0.676032	0.0134314	7.3e-18	*
	rs117484480	G	A	0.11565	0.676151	0.0134347	7.4e-18	*
	rs564427579	A	C	0.11562	0.676242	0.0134365	7.6e-18	*
	rs528717281	T	A	0.110343	0.737404	0.015152	3.3e-13	*
	rs546890475	T	A	0.110455	0.737445	0.0151528	3.1e-13	*
	rs117691198	T	C	0.117937	0.832749	0.0193594	1.1e-09	*
	rs79272971	G	A	0.131781	0.776261	0.0165985	2e-15	*
	rs72693953	G	C	0.130531	0.77469	0.0165376	3e-15	*
	rs113534856	C	T	0.124281	0.843583	0.0200072	5.2e-10	*
	rs113685079	G	A	0.120419	0.652527	0.0132461	9.8e-20	*
	rs202103728	T	C	0.121409	0.653356	0.0132687	5.7e-20	*
	rs113386352	C	T	0.121922	0.650813	0.0132109	2.7e-20	*
	rs72693972	T	C	0.121661	0.65055	0.0132026	3.1e-20	*
	rs111454107	G	A	0.120791	0.648936	0.0131661	4.5e-20	*
	rs79330493	A	G	0.118651	0.62926	0.0128295	2.3e-20	*
	rs76992243	G	A	0.11864	0.629242	0.0128291	2.3e-20	*
	rs72693974	G	A	0.11818	0.626728	0.0128385	3.4e-20	*
	rs111750366	T	C	0.109987	0.625632	0.0122779	3.3e-19	*
	rs117690824	T	G	0.118554	0.632107	0.0129326	4.9e-20	*
	rs112174666	G	A	0.118554	0.632107	0.0129326	4.9e-20	*
	rs117392611	C	T	0.118565	0.632144	0.0129342	4.9e-20	*
	rs189134277	A	C	0.118561	0.632108	0.0129327	4.8e-20	*
	rs72693975	G	A	0.114166	0.619158	0.0126977	2.4e-19	*
	rs72693976	T	C	0.11231	0.620085	0.0127057	9.6e-19	*
	rs76800629	G	T	0.11231	0.620085	0.0127057	9.6e-19	*
	rs72693977	G	A	0.112416	0.620116	0.0127052	8.9e-19	*
	rs78943406	G	T	0.113129	0.615916	0.0125954	2.7e-19	*
	rs72693979	C	T	0.112974	0.615974	0.0125979	3e-19	*
	rs72693980	A	G	0.113282	0.613207	0.012532	1.6e-19	*
	rs72693981	A	G	0.113337	0.613272	0.0125312	1.5e-19	*
	rs79547327	A	C	0.113045	0.616432	0.0125836	2.6e-19	*
	rs78520653	A	T	0.111125	0.619687	0.012637	1.4e-18	*
	rs77443900	A	G	0.111	0.6197	0.012637	1.6e-18	*
	rs76016308	T	C	0.111197	0.619827	0.0126377	1.4e-18	*
	rs78009790	A	G	0.112849	0.612277	0.0125021	1.8e-19	*
	rs4306413	T	G	0.112708	0.611796	0.0124955	1.9e-19	*
	rs34959607	G	A	0.111537	0.594795	0.0116765	1.3e-21	*
	rs111830922	A	G	0.1298	0.930653	0.0236524	4.1e-08	*
	rs4441165	T	C	0.112105	0.59532	0.011686	8.6e-22	*
	rs4573838	G	A	0.111395	0.593914	0.0116643	1.3e-21	*
	rs4271508	A	G	0.112188	0.593891	0.0116626	6.6e-22	*
	rs4271509	A	G	0.111491	0.593963	0.0116642	1.2e-21	*
	rs12886606	G	A	0.111745	0.594155	0.0116666	9.9e-22	*
	rs12886689	C	A	0.114565	0.603137	0.0123451	1.7e-20	*
	rs12886694	A	G	0.111759	0.594071	0.0116645	9.6e-22	*
	rs34564548	A	G	0.111436	0.594277	0.0116665	1.3e-21	*
	rs10148664	A	G	0.111226	0.59418	0.0116663	1.5e-21	*
	rs2077170	A	G	0.111518	0.594029	0.0116637	1.2e-21	*
	rs72693984	G	A	0.0895923	0.708835	0.0137282	6.7e-11	*
	rs28420308	T	C	0.113349	0.589455	0.012484	1.1e-19	*
	rs111993794	G	A	0.120564	0.7234	0.0149738	8.2e-16	*
	rs548190717	T	G	0.12051	0.723323	0.0149748	8.4e-16	*
	rs79341730	C	T	0.12888	0.693769	0.0142889	1.9e-19	*
	rs10149795	G	A	0.0887333	0.670336	0.0153491	7.4e-09	*
	rs75474934	C	T	0.11028	0.551758	0.0133665	1.6e-16	*
	rs10152051	A	G	0.113628	0.583102	0.0116547	1.9e-22	*
	rs2338406	C	T	0.111399	0.594254	0.0116676	1.3e-21	*
	14:106574978_AC_A	AC	A	0.112846	0.607141	0.0124203	1e-19	*
	rs2338405	T	C	0.111883	0.594811	0.0116818	9.9e-22	*
	rs2338404	C	A	0.111949	0.59475	0.011683	9.5e-22	*
	rs2338403	A	G	0.111758	0.594757	0.0116852	1.1e-21	*
	rs2338402	A	G	0.112029	0.594357	0.0116794	8.6e-22	*
	rs2338401	T	C	0.11228	0.593614	0.0116745	6.7e-22	*
	rs2338400	T	C	0.114416	0.583164	0.0116675	1.1e-22	*
	rs4477591	T	C	0.112576	0.593266	0.011669	5e-22	*
	rs2338398	T	C	0.114574	0.582384	0.0116586	8.6e-23	*
	rs35095923	G	A	0.114333	0.583143	0.0116657	1.1e-22	*
	rs34543704	C	CA	0.0862523	0.770802	0.0151045	1.1e-08	*
	rs10484076	A	G	-0.0786002	0.763424	0.014214	3.2e-08	*
	rs974472	T	G	0.114109	0.583155	0.0116674	1.4e-22	*
	rs12881691	T	C	0.0860018	0.690482	0.0124973	5.9e-12	*
	rs34333949	T	A	0.114147	0.58317	0.0116722	1.4e-22	*
	rs28716719	C	T	0.114277	0.583051	0.0116734	1.2e-22	*
	rs4042653	C	T	0.115716	0.583045	0.0123915	9.8e-21	*
	rs3858870	C	T	0.114696	0.583285	0.011679	9.2e-23	*
	rs35449339	C	T	0.0820376	0.75441	0.013609	1.7e-09	*
	rs4042664	T	G	0.1124	0.593242	0.0116807	6.4e-22	*
	rs11160923	A	T	0.112648	0.593419	0.0116843	5.4e-22	*
	rs11845659	T	C	0.112472	0.593586	0.0116848	6.2e-22	*
	rs10144864	C	T	0.115024	0.583193	0.0117216	9.9e-23	*
	rs10134034	T	A	0.114745	0.583157	0.0117211	1.2e-22	*
	rs11160924	G	T	0.114243	0.582835	0.0116978	1.6e-22	*
	rs13379258	T	C	0.0817215	0.743193	0.0135081	1.4e-09	*
	rs12897585	T	A	0.0797934	0.753853	0.0136152	4.6e-09	*
	rs11625174	T	G	0.079225	0.754129	0.0136107	5.9e-09	*
	rs4454857	G	T	0.0919952	0.798512	0.0148229	5.4e-10	*
	rs4512999	T	C	0.113961	0.582625	0.0117104	2.2e-22	*
	rs10431646	A	G	0.0902313	0.828551	0.0150065	1.8e-09	*
	rs10147250	T	C	0.114027	0.581978	0.0117011	1.9e-22	*
	rs10143756	C	T	0.0794227	0.753822	0.013623	5.5e-09	*
	rs10139027	T	C	0.0899118	0.828482	0.0149927	2e-09	*
	rs2106009	A	C	0.111573	0.593165	0.0117154	1.7e-21	*
	rs10134262	G	A	0.0983975	0.550414	0.0123137	1.3e-15	*
	rs28828387	A	G	0.085418	0.545047	0.0123181	4.1e-12	*
	rs28840206	C	G	0.0853854	0.545167	0.0123195	4.2e-12	*
	rs28514383	A	C	0.0872495	0.546529	0.011703	9e-14	*
	rs10134987	T	C	0.0868424	0.546952	0.0117048	1.2e-13	*
	rs10129594	G	A	0.0873676	0.546167	0.0117022	8.3e-14	*
	rs2338392	T	C	0.0871096	0.54622	0.0116954	9.5e-14	*
	rs2338391	C	T	0.0868245	0.546625	0.0116959	1.1e-13	*
	rs3803291	G	C	0.0866886	0.546619	0.0117002	1.3e-13	*
	rs11846511	C	G	0.0832579	0.513004	0.0118197	1.9e-12	*
	rs72481591	G	A	0.0811347	0.517986	0.0118013	6.2e-12	*
	rs28797821	T	G	0.0833381	0.51358	0.0118188	1.8e-12	*
	rs58956324	G	A	0.0981171	0.638866	0.013034	5.2e-14	*
	rs11160925	T	C	0.083146	0.513222	0.0118125	1.9e-12	*
	rs4145495	A	G	0.0846087	0.493192	0.0118658	1e-12	*
	rs782222490	AG	A	0.0977772	0.664002	0.012966	4.7e-14	*
	rs2285257	T	C	0.0853588	0.629679	0.0122572	3.3e-12	*
	rs12432162	G	A	0.0855111	0.628544	0.0122446	2.9e-12	*
	rs986598	C	A	0.0787299	0.508592	0.0117695	2.2e-11	*
	rs66957703	C	T	0.0930829	0.661858	0.0123696	5.3e-14	*
	rs111900552	A	C	0.0861152	0.510463	0.0123913	3.7e-12	*
	rs11622961	G	C	0.0860563	0.629522	0.0122608	2.2e-12	*
	rs11627639	T	C	0.085769	0.630056	0.0122543	2.6e-12	*
	rs34852095	G	GT	0.0878248	0.51196	0.0123865	1.3e-12	*
	rs113483422	T	C	0.0793865	0.509352	0.0117818	1.6e-11	*
	rs11160928	C	T	0.0835763	0.531881	0.0122537	9.1e-12	*
	rs11621119	T	A	0.0796408	0.508342	0.0117765	1.4e-11	*
	rs12323362	T	G	0.0809605	0.504501	0.0117977	6.8e-12	*
	rs56318864	C	T	0.0848672	0.541521	0.0121762	3.2e-12	*
	rs55637594	A	G	0.0865164	0.511986	0.0124243	3.3e-12	*
	rs193076391	A	T	0.0966073	0.665241	0.0129747	9.6e-14	*
	rs112476525	T	C	0.0847553	0.542771	0.012143	3e-12	*
	rs11628842	A	C	0.0792565	0.507991	0.0117908	1.8e-11	*
	rs11628846	A	G	0.0789577	0.508007	0.0117915	2.1e-11	*
	rs11628964	G	A	0.0795485	0.507966	0.0117888	1.5e-11	*
	rs78160280	C	G	0.0858782	0.629997	0.0122627	2.5e-12	*
	rs111734057	T	G	0.0809761	0.504231	0.0118041	6.9e-12	*
	rs12432688	G	C	0.0948619	0.658155	0.0123697	1.7e-14	*
	rs72695924	T	G	0.0811729	0.504488	0.011803	6.1e-12	*
	rs58583831	G	GA	0.0940294	0.657555	0.0143863	6.3e-11	*
	rs67815967	G	C	0.0945339	0.657577	0.0123743	2.2e-14	*
	rs11849218	C	T	0.0944935	0.660097	0.0123672	2.2e-14	*
	rs11160930	T	C	0.0955659	0.656864	0.0123748	1.1e-14	*
	rs58559635	T	C	0.0952969	0.656999	0.0123782	1.4e-14	*
	rs60163115	T	A	0.0867969	0.624923	0.0122624	1.5e-12	*
	rs4145493	G	A	0.0950856	0.661947	0.0123896	1.7e-14	*
	rs4145492	A	C	0.0848901	0.537612	0.0116677	3.4e-13	*
	rs79200226	G	A	0.0832514	0.537737	0.0122701	1.2e-11	*
	rs66717705	G	C	0.0936344	0.669124	0.0125576	8.9e-14	*
	rs74246365	G	A	0.092288	0.674223	0.0125317	1.8e-13	*
	rs1858704	G	A	0.0923195	0.674529	0.0125355	1.8e-13	*
	rs57713660	A	AT	0.0880049	0.555246	0.012992	1.3e-11	*
	rs7148986	C	T	0.0930727	0.674708	0.0125348	1.1e-13	*
	rs60224158	A	T	0.0927411	0.674363	0.0125346	1.4e-13	*
	rs58880646	T	A	0.0937832	0.675257	0.0125931	9.5e-14	*
	rs59490466	T	G	0.0937677	0.675257	0.0125928	9.6e-14	*
	rs61074566	T	A	0.0924759	0.675184	0.0125348	1.6e-13	*
	rs60699699	C	T	0.0929948	0.67501	0.0125527	1.3e-13	*
	rs74212384	T	C	0.094207	0.675139	0.013112	6.7e-13	*
	rs10134878	T	C	0.0940359	0.667465	0.0125664	7.3e-14	*
	rs61408715	A	G	0.0968953	0.707762	0.0140484	5.3e-12	*
	rs34354287	T	C	0.0921881	0.675487	0.0125392	2e-13	*
	rs10146498	C	T	0.0818259	0.550243	0.01169	2.6e-12	*
	rs68108065	G	C	0.0932617	0.675654	0.0125364	1e-13	*
	rs35791284	A	G	0.0931225	0.674343	0.0125363	1.1e-13	*
	rs79862958	T	C	0.0922371	0.675	0.0125355	1.9e-13	*
	rs10129525	A	G	0.0814982	0.549851	0.0116987	3.3e-12	*
	rs10141862	T	C	0.082311	0.549794	0.0116956	2e-12	*
	rs2106007	A	G	0.0781566	0.545346	0.0122398	1.7e-10	*
	rs28576826	T	C	0.0775788	0.514633	0.0119929	9.9e-11	*
	rs10139013	C	T	0.0818518	0.54967	0.0116938	2.6e-12	*
	rs782281355	A	ACTT	0.0778494	0.546864	0.0122337	2e-10	*
	rs10146092	G	A	0.0819845	0.550351	0.0116904	2.3e-12	*
	rs10149398	A	G	0.0940136	0.670345	0.0125224	6e-14	*
	rs67616166	C	G	0.0914121	0.671343	0.0125618	3.4e-13	*
	rs10138727	C	T	0.0924836	0.666247	0.0125608	1.8e-13	*
	rs2106006	A	G	0.0818653	0.550066	0.0116916	2.5e-12	*
	rs2338385	A	G	0.0783454	0.580942	0.0115938	1.4e-11	*
	rs11844436	A	C	0.0769442	0.580247	0.0116252	3.6e-11	*
	rs56351231	T	G	0.076264	0.579814	0.0116281	5.4e-11	*
	rs59697127	C	T	0.0732162	0.563698	0.0116504	3.3e-10	*
	rs12587265	T	C	0.0726177	0.564016	0.0116611	4.7e-10	*
	rs12323711	T	G	0.0726654	0.579895	0.0115755	3.4e-10	*
	rs8012046	C	A	0.0726799	0.579952	0.011582	3.5e-10	*
	rs10137008	G	C	0.0725604	0.579868	0.0115767	3.7e-10	*
	rs58460616	A	G	0.0720612	0.579363	0.0115573	4.5e-10	*
	rs8009844	G	A	0.0749747	0.569592	0.0114523	5.9e-11	*
	rs10145292	A	G	0.0687372	0.562309	0.0119102	7.9e-09	*
	rs11160932	G	T	0.0750837	0.567474	0.0115797	8.9e-11	*
	rs11160933	C	T	0.074665	0.568035	0.0115843	1.2e-10	*
	rs113141918	C	T	0.0750015	0.568816	0.0116249	1.1e-10	*
	rs11845098	G	A	0.070001	0.562179	0.0121148	7.6e-09	*
	rs11849464	T	C	0.0699679	0.562212	0.0121224	7.8e-09	*
	rs4272928	G	T	0.0754237	0.566838	0.0116963	1.1e-10	*
	rs56117420	C	T	0.0750599	0.567345	0.0117111	1.5e-10	*
	rs7141743	A	G	0.0756476	0.566444	0.011742	1.2e-10	*
	rs7142442	C	A	0.075204	0.565937	0.0117381	1.5e-10	*
	rs10131347	T	C	0.0750553	0.565496	0.0117551	1.7e-10	*
	rs7148825	A	G	0.0752411	0.56638	0.011801	1.8e-10	*
	rs11710713	G	A	-0.0753571	0.801879	0.0136893	3.7e-08
	rs7151019	G	T	0.114807	0.581797	0.0116708	7.8e-23

## Sheet: Supp. Table C
Table of heterogeneity and instrument strength for morning-preference chronotype instruments
exposure	outcome	method	nSNP	beta	se	pval	Q	Q_df	Q_pval	I2	r2	F_stat	L2(gx) unweighted	L2(gx) weighted	Model*	beta	se	pval
Chronotype	Overall Breast Cancer	MR Egger	190	-0.133425	0.0848218	0.1174	316.266	188	1.39939e-08	40.5564	0.0181274	22.752	0.72	0.5	Adj mod1	-0.126282	0.108182	0.245
		Inverse variance weighted		-0.0682553	0.0335297	0.0417838	317.444	189	1.43118e-08						Adj mod2	-0.0237573	0.0513223	0.644
Chronotype	Overall Prostate Cancer	MR Egger	195	-0.0118972	0.113503	0.916629	260.417	193	0.000871958	25.8882	0.0166976	17.1754	0.58	0.32	Adj mod1	0.001099	0.149288	0.994
		Inverse variance weighted		-0.108617	0.0417709	0.00931391	261.551	194	0.000875136						Adj mod2	-0.009643	0.087258	0.912
*Adj mod1 = weighted; Adj mod2 = unweighted

## Sheet: Supp. Table D
Table of results for morning-preference chronotype effect on breast and prostate cancer
exposure	outcome	method	nsnp	b	se	pval	lo_ci	up_ci	or	or_lci95	or_uci95
Chronotype	Breast Cancer	MR Egger	190	-0.133425	0.0848218	0.1174	-0.299675	0.0328259	0.875093	0.741059	1.03337
		Weighted median		-0.0457463	0.0426341	0.283272	-0.129309	0.0378165	0.955284	0.878702	1.03854
		Inverse variance weighted		-0.0682553	0.0335297	0.0417838	-0.133973	-0.0025371	0.934022	0.874613	0.997466
		Simple mode		0.0965485	0.122178	0.430386	-0.142921	0.336018	1.10136	0.866823	1.39936
		Weighted mode		0.0618562	0.109289	0.572075	-0.152351	0.276063	1.06381	0.858687	1.31793
Chronotype	Prostate Cancer	MR Egger	195	-0.0118972	0.113503	0.916629	-0.234363	0.210568	0.988173	0.791075	1.23438
		Weighted median		-0.102455	0.0565602	0.0700747	-0.213313	0.00840331	0.902619	0.807903	1.00844
		Inverse variance weighted		-0.108617	0.0417709	0.00931391	-0.190488	-0.0267464	0.897074	0.826555	0.973608
		Simple mode		-0.181964	0.159842	0.256359	-0.495255	0.131327	0.833631	0.609415	1.14034
		Weighted mode		-0.145471	0.121777	0.233713	-0.384153	0.0932113	0.864615	0.681027	1.09769

## Sheet: Supp. Table E
Table of results for Radial MR analyses for morning-preference chronotype on breast cancer risk
exposure	outcome	method	nsnp removed	nsnp	b	se	pval	lo_ci	up_ci	or	or_lci95	or_uci95	Q	Q_df	Q_pval	I2	r2	F_stat
Chronotype	Breast Cancer	MR Egger	3	187	-0.13189	0.0774152	0.0901214	-0.283624	0.0198436	0.876437	0.75305	1.02004	256.903	185	0.000370094	27.9883	0.0171739	22.8021
		Inverse variance weighted			-0.0598947	0.0306381	0.0505936	-0.119945	0.000155913	0.941864	0.886969	1.00016	258.327	186	0.000356349

## Sheet: Supp. Table F
Table of results for morning-preference chronotype effect on breast and prostate cancer using sex-specific instruments
exposure	outcome	method	nsnp	b	se	pval	lo_ci	up_ci	or	or_lci95	or_uci95	Q	Q_df	Q_pval	I2 (%)	r2	F_stat
Chronotype	Overall Breast Cancer	MR Egger	54	-0.016595	0.124843	0.894764	-0.261287	0.228097	0.983542	0.77006	1.25621	99.0395	52	9.17147e-05	46.8478	0.0101863	44.0803
		IVW	54	-0.085135	0.0478224	0.0750377	-0.178867	0.00859684	0.918388	0.836217	1.00863	99.7137	53	0.000109276
Chronotype	Overall Prostate Cancer	MR Egger	32	-0.0580504	0.244206	0.813722	-0.536694	0.420594	0.943602	0.584678	1.52286	60.1663	30	0.000878925	48.4769	0.00655694	39.8907
		IVW	32	-0.0531069	0.08247	0.519605	-0.214748	0.108534	0.948279	0.806745	1.11464	60.1672	31	0.00128987

## Sheet: Supp. Table G
Table of heterogeneity and instrument strength for hormone trait instruments
exposure	outcome	method	beta	se	pval	Q	Q_df	Q_pval	I2	r2	F_stat	L2(gx) unweighted	L2(gx) weighted	Model*	beta	se	pval
Total testosterone	Overall Breast Cancer	MR Egger	0.143534	0.0620354	0.0222761	339.067	128	5.22138e-21	62.2494	0.0340481	60.1356	0.95	0.94	Adj mod1	-	-	-
		Inverse variance weighted	0.139946	0.0355469	8.25222e-05	339.081	129	8.51858e-21						Adj mod2	-	-	-
Bioavailable testosterone		MR Egger	0.175997	0.0738283	0.0193064	261.531	87	2.3198e-19	66.7344	0.0549713	76.5349	0.95	0.94	Adj mod1	-	-	-
		Inverse variance weighted	0.0935299	0.040497	0.020913	266.876	88	6.62509e-20						Adj mod2	-	-	-
SHBG		MR Egger	-0.0709646	0.113634	0.533047	524.478	172	2.62749e-37	67.432	0.064	83.59	0.84	0.45	Adj mod1	-0.100715	0.134	0.455
		Inverse variance weighted	-0.00837242	0.0582499	0.885711	531.198	173	4.7238e-38						Adj mod2	-0.0781786	0.0665974	0.242
Oestradiol
		Wald Ratio	-0.0449145	0.146727	0.759522	-	-	-	-	0.000832	44.476
Total testosterone	Overall Prostate Cancer	MR Egger	-0.0196901	0.0841283	0.815356	454.254	116	1.53e-41	74.2442	0.0481878	80.6429	0.97	0.96	Adj mod1	-	-	-
		Inverse variance weighted	-0.0345701	0.049119	0.481555	454.267	117	3.02e-41						Adj mod2	-	-	-
Bioavailable testosterone		MR Egger	0.0359094	0.146059	0.806607	147.881	62	5.63e-09	58.3546	0.0254128	75.652	0.91	0.9	Adj mod1	-	-	-
		Inverse variance weighted	0.194973	0.0598998	0.00113395	151.277	63	3.18e-09						Adj mod2	-	-	-
SHBG		MR Egger	-0.0191275	0.131886	0.884869	823.157	160	8.63077e-90	80.5176	0.109	143.348	0.98	0.97	Adj mod1	-	-	-
		Inverse variance weighted	-0.0939875	0.0919009	0.306447	826.386	161	5.32903e-90						Adj mod2	-	-	-
Oestradiol
		Inverse variance weighted	0.0504773	0.119769	0.673423	1.07225	1	0.300437	6.73851	0.00427178	36.747
*Adj mod1 = weighted; Adj mod2 = unweighted

## Sheet: Supp. Table H
Table of results for hormone trait effect on breast and prostate cancer
exposure	outcome	method	nsnp	b	se	pval	lo_ci	up_ci	or	or_lci95	or_uci95
Total testosterone	Overall breast cancer	MR Egger	130	0.143534	0.0620354	0.0222761	0.0219443	0.265123	1.15435	1.02219	1.30359
		Weighted median		0.134352	0.0452001	0.00295487	0.0457603	0.222945	1.1438	1.04682	1.24975
		Inverse variance weighted		0.139946	0.0355469	8.25222e-05	0.0702745	0.209618	1.15021	1.0728	1.23321
		Simple mode		0.213231	0.0858258	0.0142556	0.0450127	0.38145	1.23767	1.04604	1.46441
		Weighted mode		0.153337	0.0429149	0.000496952	0.069224	0.23745	1.16572	1.07168	1.26801
Bioavailable testosterone		MR Egger	89	0.175997	0.0738283	0.0193064	0.0312934	0.3207	1.19243	1.03179	1.37809
		Weighted median		0.12653	0.0397956	0.00147527	0.0485309	0.20453	1.13488	1.04973	1.22695
		Inverse variance weighted		0.0935299	0.040497	0.020913	0.0141558	0.172904	1.09804	1.01426	1.18875
		Simple mode		0.15692	0.0888554	0.0808624	-0.0172371	0.331076	1.1699	0.982911	1.39247
		Weighted mode		0.117218	0.0441891	0.0094739	0.0306072	0.203829	1.12436	1.03108	1.22609
SHBG		MR Egger	174	-0.107718	0.0885865	0.225666	-0.281347	0.0659117	0.897881	0.754766	1.06813
		Weighted median		-0.0191672	0.0586569	0.743844	-0.134135	0.0958003	0.981015	0.874472	1.10054
		Inverse variance weighted		-0.00837242	0.0582499	0.885711	-0.122542	0.105797	0.991663	0.884669	1.1116
		Simple mode		-0.0662028	0.175663	0.70673	-0.410503	0.278097	0.935941	0.663317	1.32061
		Weighted mode		-0.035758	0.0520246	0.492797	-0.137726	0.0662103	0.964874	0.871337	1.06845
Oestradiol		Wald ratio	1	-0.0449145	0.146727	0.759522	-0.3325	0.242671	0.956079	0.717129	1.27465
Total testosterone	Overall prostate cancer	MR Egger	119	-0.0196901	0.0841283	0.815356	-0.184582	0.145201	0.980502	0.831452	1.15627
		Weighted median		-0.010664	0.0432899	0.805419	-0.0955122	0.0741841	0.989393	0.908907	1.07701
		Inverse variance weighted		-0.0345701	0.049119	0.481555	-0.130843	0.0617032	0.966021	0.877355	1.06365
		Simple mode		0.117921	0.110206	0.286802	-0.0980833	0.333926	1.12516	0.906573	1.39644
		Weighted mode		0.00833017	0.044391	0.85147	-0.0786762	0.0953365	1.00836	0.924339	1.10003
Bioavailable testosterone		MR Egger	64	0.0359094	0.146059	0.806607	-0.250367	0.322186	1.03656	0.778515	1.38014
		Weighted median		0.170806	0.0594241	0.00404852	0.0543348	0.287277	1.18626	1.05584	1.33279
		Inverse variance weighted		0.194973	0.0598998	0.00113395	0.0775698	0.312377	1.21528	1.08066	1.36667
		Simple mode		0.175938	0.101521	0.0879843	-0.023043	0.37492	1.19236	0.97722	1.45488
		Weighted mode		0.135358	0.0693927	0.0555556	-0.000651917	0.271368	1.14495	0.999348	1.31176
SHBG		MR Egger	162	-0.0191275	0.131886	0.884869	-0.277625	0.23937	0.981054	0.757581	1.27045
		Weighted median		-0.0190091	0.0719978	0.791762	-0.160125	0.122107	0.98117	0.852037	1.12987
		Inverse variance weighted		-0.0939875	0.0919009	0.306447	-0.274113	0.0861382	0.910294	0.760246	1.08996
		Simple mode		-0.232713	0.185403	0.211235	-0.596104	0.130678	0.792381	0.550954	1.1396
		Weighted mode		-0.0245021	0.0697654	0.725892	-0.161242	0.112238	0.975796	0.851086	1.11878
Oestradiol		Inverse variance weighted	2	0.0504773	0.119769	0.673423	-0.18427	0.285225	1.05177	0.831711	1.33006

## Sheet: Supp. Table I
Table of results for Radial MR analyses for hormone trait effect on breast and prostate cancer risk
exposure	outcome	method	nsnp removed	nsnp	b	se	pval	lo_ci	up_ci	or	or_lci95	or_uci95	Q	Q_df	Q_pval	I2	r2	F_stat
Total testosterone	Breast Cancer	MR Egger	5	125	0.147189	0.0492338	0.00337439	0.0506911	0.243688	1.15857	1.052	1.27595	203.658	123	6.58306e-06	39.1164	0.0328262	62.5392
		Inverse variance weighted			0.150169	0.0284201	1.26455e-07	0.0944658	0.205872	1.16203	1.09907	1.2286	203.667	124	8.56757e-06
Bioavailable testosterone		MR Egger	3	86	0.134377	0.0619766	0.0329728	0.0129029	0.255851	1.14382	1.01299	1.29156	175.392	84	2.0799e-08	51.5812	0.0539533	78.5293
		Inverse variance weighted			0.12002	0.0336881	0.0003671	0.0539909	0.186048	1.12752	1.05548	1.20448	175.552	85	2.91754e-08
SHBG		MR Egger	3	171	-0.0638333	0.0704906	0.366459	-0.201995	0.0743282	0.938161	0.817099	1.07716	325.046	169	6.00575e-12	47.7581	0.063	84.827
		Inverse variance weighted			-0.0407378	0.0461435	0.377317	-0.131179	0.0497035	0.960081	0.877061	1.05096	325.409	170	7.67963e-12
Total testosterone	Prostate Cancer	MR Egger	8	111	0.0298129	0.0603782	0.622463	-0.0885284	0.148154	1.03026	0.915277	1.15969	205.525	109	6.58241e-08	46.4917	0.0421638	79.3338
		Inverse variance weighted			0.0217418	0.0348512	0.532728	-0.0465665	0.0900501	1.02198	0.954501	1.09423	205.576	110	9.03525e-08
Bioavailable testosterone		MR Egger	4	60	0.0813702	0.104371	0.438782	-0.123197	0.285937	1.08477	0.884089	1.33101	69.6814	58	0.140013	15.6319	0.0226869	71.244
		Inverse variance weighted			0.124729	0.0429379	0.00367409	0.0405706	0.208887	1.13284	1.0414	1.23231	69.9316	59	0.156087
SHBG		MR Egger	8	154	0.0547979	0.0852942	0.521544	-0.112379	0.221974	1.05633	0.893706	1.24854	298.709	152	1.27412e-11	49.2884	0.095	123.107
		Inverse variance weighted			-0.020807	0.059486	0.726505	-0.1374	0.0957856	0.979408	0.871622	1.10052	301.706	153	8.46961e-12

## Sheet: Supp. table J
Table of results for hormone trait effect on breast cancer subtypes
exposure	outcome	method	nsnp	b	se	pval	lo_ci	up_ci	or	or_lci95	or_uci95	Q	Q_df	Q_pval	I2	r2	F_stat
Total testosterone	Luminal A	MR Egger	130	0.225678	0.0787556	0.0048679	0.0713171	0.380039	1.25317	1.07392	1.46234	316.475	128	5.69083e-18	59.3073	0.0340481	60.1356
		Inverse variance weighted	130	0.195709	0.0451828	1.48105e-05	0.10715	0.284267	1.21617	1.1131	1.32879	317.01	129	7.66858e-18
	Luminal B	MR Egger	130	0.258768	0.124586	0.0397995	0.0145791	0.502957	1.29533	1.01469	1.6536	316.475	128	5.69083e-18	18.9368
		Inverse variance weighted	130	0.145647	0.0711404	0.0406266	0.00621205	0.285082	1.15679	1.00623	1.32987	317.01	129	7.66858e-18
	Luminal B HER2-Negative	MR Egger	130	0.197514	0.10581	0.0642331	-0.00987331	0.404901	1.21837	0.990175	1.49915	152.775	128	0.0668704	15.5712
		Inverse variance weighted	130	0.207876	0.0598784	0.000517302	0.0905142	0.325238	1.23106	1.09474	1.38436	152.791	129	0.0749702
	HER2-Enriched	MR Egger	130	-0.163908	0.162306	0.314463	-0.482028	0.154212	0.84882	0.61753	1.16674	130.79	128	0.414979	2.24798
		Inverse variance weighted	130	-0.021716	0.093748	0.816816	-0.205462	0.16203	0.978518	0.814271	1.1759	131.967	129	0.411093
	Triple Negative	MR Egger	130	-0.0672909	0.105898	0.526281	-0.274851	0.140269	0.934923	0.759685	1.15058	159.931	128	0.0292946	19.4038
		Inverse variance weighted	130	-0.0946491	0.0612289	0.122147	-0.214658	0.0253596	0.909692	0.806818	1.02568	160.057	129	0.0330449
Bioavailable testosterone	Luminal A	MR Egger	89	0.212522	0.0913445	0.022311	0.0334862	0.391557	1.23679	1.03405	1.47928	232.837	87	2.99829e-15	62.3727	0.0549713	76.5349
		Inverse variance weighted	89	0.16495	0.0497881	0.000922902	0.067365	0.262534	1.17933	1.06969	1.30022	233.873	88	3.56165e-15
	Luminal B	MR Egger	89	0.033556	0.156621	0.830853	-0.273421	0.340533	1.03413	0.760773	1.4057	136.715	87	0.000533683	35.6389
		Inverse variance weighted	89	0.0457858	0.0846494	0.588585	-0.120127	0.211699	1.04685	0.886808	1.23578	136.729	88	0.000680706
	Luminal B HER2-Negative	MR Egger	89	0.406365	0.113999	0.000594555	0.182926	0.629804	1.50135	1.20073	1.87724	98.6093	87	0.185721	17.467
		Inverse variance weighted	89	0.151863	0.0640349	0.017713	0.0263545	0.277371	1.164	1.0267	1.31966	106.624	88	0.0861381
	HER2-Enriched	MR Egger	89	0.282083	0.198168	0.158182	-0.106327	0.670492	1.32589	0.899131	1.9552	105.676	87	0.0845216	22.8174
		Inverse variance weighted	89	-0.15252	0.111999	0.173261	-0.372037	0.0669977	0.858542	0.689329	1.06929	114.015	88	0.0325473
	Triple Negative	MR Egger	89	0.0871416	0.137787	0.528759	-0.18292	0.357203	1.09105	0.832835	1.42933	145.79	87	8.05911e-05	41.642
		Inverse variance weighted	89	-0.111841	0.0765051	0.143774	-0.261791	0.0381087	0.894186	0.769672	1.03884	150.793	88	3.56435e-05
SHBG	Luminal A	MR Egger	174	-0.208547	0.111535	0.0632113	-0.427156	0.0100606	0.811762	0.652362	1.01011	484.418	172	1.59446e-31	64.6238	0.064	83.59
		Inverse variance weighted	174	-0.100859	0.0733236	0.168968	-0.244573	0.0428556	0.904061	0.783039	1.04379	489.029	173	5.99496e-32
	Luminal B	MR Egger	174	0.148752	0.166155	0.371899	-0.176911	0.474415	1.16038	0.837854	1.60707	217.893	172	0.0102117	20.7283
		Inverse variance weighted	174	0.0833268	0.108602	0.442924	-0.129534	0.296187	1.0869	0.878505	1.34472	218.237	173	0.0112294
	Luminal B HER2-Negative	MR Egger	174	-0.181569	0.15842	0.253337	-0.492072	0.128935	0.833961	0.611358	1.13762	271.799	172	1.84929e-06	36.5066
		Inverse variance weighted	174	-0.103681	0.103717	0.317477	-0.306966	0.0996036	0.901513	0.735676	1.10473	272.469	173	2.06654e-06
	HER2-Enriched	MR Egger	174	-0.146372	0.225536	0.517208	-0.588423	0.29568	0.863836	0.555202	1.34404	190.768	172	0.15555	12.014
		Inverse variance weighted	174	0.245012	0.149616	0.101504	-0.0482358	0.53826	1.27764	0.952909	1.71302	196.622	173	0.105321
	Triple Negative	MR Egger	174	-0.0113806	0.145545	0.937765	-0.296649	0.273887	0.988684	0.743305	1.31507	224.163	172	0.00459481	24.1136
		Inverse variance weighted	174	0.176349	0.0960544	0.0663691	-0.0119182	0.364615	1.19285	0.988153	1.43996	227.972	173	0.00321551

[truncated: 6 more sheets: Supp. table K, Supp. table L, Supp. table M, Supp. table N, Supp. table O, Supp. table P]
